# Supplementary material for: Alpha-synuclein misfolding as fluid biomarker for Parkinson’s disease measured with the iRS platform
Source: EMBO Mol Med. 2025 Apr 25;17(6):1203–21. doi: 10.1038/s44321-025-00229-z (PMC12162852; doi:10.1038/s44321-025-00229-z)
Supplement: Supplementary file 3 — Dataset EV1 [file 44321_2025_229_MOESM3_ESM.xlsx]

## Sheet: Dataset EV1
Sample no.	cohort		Group	Diagnosis acc. to ICD-10	iRS-test result (1.093)	iRS-test three groups	Additional information
						(1.065, 1.14)
1	D		Control	Stroke, AD	neg	intermediate	N/A
2	D		Control	Borreliosis	neg	low	N/A
3	D		Control	Muscle cramps	neg	low	N/A
4	D		Control	Facial nerve palsy	neg	low	N/A
5	D		Control	PNP	neg	intermediate	N/A
6	D		Control	PNP	neg		N/A
7	D		Control	Multifactorial gait disorder, PD, seizure	neg	intermediate	N/A
8	D		Control	MS	neg	low	N/A
9	D		Control	Seizure, subdural hematoma	pos	Intermediate	N/A
10	D		Control	NPH	pos	intermediate	N/A
11	D		Control	Intracranial hypertension	pos	Intermediate	N/A
12	D		Control	NPH	neg	low	N/A
13	D		Control	NPH	neg	low	N/A
14	D		Control	NPH	pos	high	N/A
15	D		Control	NPH	neg	intermediate	N/A
16	D		Control	Exclusion of meningitis, exitus due to cardiogenic shock	neg	intermediate	N/A
17	D		Control	Epileptic seizure	neg	intermediate	N/A
18	D		Control	Myopathy	neg	high	N/A
19	D		Control	NPH, PD	pos	low	N/A
20	D		Control	N/A	neg	intermediate	no evidence of degenerative dementia
21	D		Control	N/A	neg	low	no evidence of degenerative dementia
22	D		Control	N/A	neg	low	no evidence of degenerative dementia
23	D		Control	N/A	neg	low	no evidence of degenerative dementia
24	D		Control	N/A	neg	low	no evidence of degenerative dementia
25	D		Control	N/A	neg	low	no evidence of degenerative dementia, Psychomotor deceleration, and word-finding disorder
26	D		Control	N/A	neg	low	early phase neurodegeneration
27	D		Control	N/A	neg	low	early phase neurodegeneration, suspected vasculitis
28	D		Control	N/A	pos	intermediate	no evidence of degenerative dementia
29	D		Control	N/A	neg	intermediate	N/A
30	D		Control	N/A	pos	high	N/A
31	D		Control	N/A	pos	intermediate	N/A
32	D		Control	N/A	neg	intermediate	N/A
33	D		Control	N/A	neg	intermediate	N/A
34	D		Control	N/A	neg	intermediate	N/A
35	D		Control	N/A	neg	low	N/A
36	D		Control	N/A	neg	low	N/A
37	D		Control	N/A	neg	intermediate	N/A
38	D		Control	N/A	neg	intermediate	N/A
39	D		Control	N/A	neg	intermediate	N/A
40	D		Control	N/A	neg	low	N/A
41	D		Control	N/A	neg	low	N/A
42	D		Control	N/A	pos	intermediate	N/A
43	V		Control	PSP	neg	intermediate	G23.1, R47.1, I10.00, I25.22, G47.39, M54.10, M43.17, M51.2, M48.09
44	V		Control	CBD	neg	low	G23.8, G21.4, I67.3, F03, F06.3, N39.42
45	V		Control	PSP	neg	low	G23.1, R47.1, I10.00, T88.7, R13.9
46	V		Control	CBD	pos	intermediate	G23.8, M54.16, N40, F06.7
47	V		Control	FTD	neg	intermediate	G23.9, G31.0, G47.9, I67.88, I10.00, E78.0, E53.8, G47.31, I44.0
48	V		Control	PSP	neg	low	G23.1, I10.00, E53.8
49	V		Control	PSP	neg	low	G23.1, I10.00, Z95.0, I25.29, G47.39, R13.9, R47.1
50	V		Control	PSP	neg	low	G23.1, I25.29, E03.9, I10.00, J45.9, E78.0
51	V		Control	PSP	neg	low	G23.1, R47.1, R48.2, K21.0, K27.7, S68.1, F32.0, E53.8, E78.0, F32.1, F06.3, F41.0
52	V		Control	CBD	neg	intermediate	G31.0, F03, Z96.64, N40, Z92.9
53	V		Control	CBD	neg	intermediate	G23.9, E11.90, G91.29, G25.81, E03.9
54	V		Control	Dementia with AD, late onset	neg	intermediate	G30.1+, I10.90, R52.2, D52.9
55	V		Control	PSP	neg	low	G23.1, G31.0+, G24.9, I67.9, Z99.3
56	V		Control	AD, FTD	pos	intermediate	G30.9+, G21.1, F45.41, Z92.4, I10.00, I44.3
57	V		Control	CBD with aphasia and apraxia	neg	low	G23.8, R47.1, I11.00, G47.30, E03.8, H93.1
58	V		Control	CBD, primary progressive aphasia, tauopathy	neg	intermediate	G23.8, I10.00, M79.09, H40.1
59	V		Control	Dementia with AD	neg	intermediate	G30.1
60	V		Control	AD	neg	low	F00.1
61	V		Control	Dementia with AD, late onset	pos	intermediate	G30.1, F00.1*, E03.9, I10.90, E11.90, E53.8
62	V		Control	Coxarthrosis, syncope, bradycardia	neg	low	M16.1; R55; R00.1; I10.0; E78.2; E03.9; D35.2; G56.0; K57.9
63	V		Control	Hypothyroidism, carpal tunnel syndrome, glaucoma, hypertension	neg	low	E03.9; G56.0; H40.9; I10.0; E78.2
64	V		Control	concussion, vertigo, depression, coxarthrosis	neg	low	S06.0; R42; F32.9; M16.1; F06.7; E78.0; M19.9
65	V		Control	Constipation, cerebral transient ischaemia, nocturia	neg	intermediate	K59.0; G45.9; R35.2; E78.0; E03.9; N40
66	V		Control	Gonarthrosis, coxarthrosis, prostatic hyperplasia	neg	low	M17.1; M16.1 ; N40; M19.9; E78.0; J45.0; M31.9; K21.0
67	V		Control	Gonarthrosis, hypertension, coronary heart disease	neg	low	M17.1; I10.0; KHK; M19.9; L40.9; J45.0; N39.3; J32.9; M54.5; K21.0; E11.9
68	V		Control	Hypertension, pure hypercholesterolaemia, gout	neg	low	I10.0, E78.0, M10.9
69	V		Control	Chronic ischaemic heart disease, hypertension, diverticular disease of the intestine	neg	low	I25.9; I10.0; K57.9
70	V		Control	PSP	pos	intermediate	G23.2, F06.3, N31.9, R47.1, R13.9, G24.0, T88.7, G47.39, G47.0, Z95.4, I§5.1, I69.4, I48.9, Z92.1, D47.3, N48.1, Z98.8, R22.9, N39.0, G62.9
71	V		Control	NPH	pos	intermediate	G23.2, R47.1, G47.3, G25.81, G47.8, I48.0, Z92.1, M10.99, I10.00, Z96.64, Z96.65
72	V		Control	PSP	pos	intermediate	G23.1, F02.8, S01.9, T88.7, F63.8, G24.5, G47.9
73	D		Synucleinopathy	PD	pos	intermediate	N/A
74	D		Synucleinopathy	PD	neg	intermediate	N/A
		D	Synucleinopathy	PD	pos	high	N/A
76		D	Synucleinopathy	PD	pos	intermediate	N/A
77		D	Synucleinopathy	PD	pos	intermediate	N/A
78		D	Synucleinopathy	PD	pos	intermediate	N/A
79		D	Synucleinopathy	PD	pos	high	N/A
80		D	Synucleinopathy	PD	pos	high	N/A
81		D	Synucleinopathy	PD	pos	high	N/A
82		D	Synucleinopathy	PD	neg	intermediate	N/A
83		D	Synucleinopathy	PD	pos	high	N/A
84		D	Synucleinopathy	PD/LBD or PD/AD copathology	pos	intermediate	N/A
85		D	Synucleinopathy	PD	pos	high	N/A
86		D	Synucleinopathy	PD	pos	high	N/A
87		D	Synucleinopathy	PD	pos	high	N/A
88		D	Synucleinopathy	PD	pos	intermediate	N/A
89		D	Synucleinopathy	PD	pos	high	N/A
90		V	Synucleinopathy	PD	pos	intermediate	G20.10, F02.3, I48.9, Z92.1, I25.13, M72.0, E53.8, I10.00
91		V	Synucleinopathy	MSA-P	neg	low	G23.2, R47.1, F06.3, E06.3, N39.0, B96.2, E78.0, G47.0, G47.39, G47.9, I95.1
92		V	Synucleinopathy	PD	neg	intermediate	G20.11, R47.1, G25.81, I10.00, L73.9, R44.0
93		V	Synucleinopathy	PD	neg	intermediate	G20.11, F02.3, F06.0, M81.99, E04.1, S22.32, E87.6
94		V	Synucleinopathy	PD	pos	high	G20.10, R47.1, F10.6, F10.2, F06.0, E53.8, I42.0, Z95.0
95		V	Synucleinopathy	PD	pos	high	G20.10, F44.4, F33.1, K59.0, G62.88, E53.8
96		V	Synucleinopathy	PD	pos	high	G20.10, F02.3, M47.86, K59.0, F06.0
97		V	Synucleinopathy	PD	pos	high	G20.11, G25.4, K59.0, I10.00, I95.1, E14.9, E78.0, I12.00, G62.9, G57.3, N40, E66.99, D47.2
98		V	Synucleinopathy	PD	pos	high	G20.11, F02.3, F06.0, G25.4, F06.3, F41.0, N39.42, K59.0, F63.9
99		V	Synucleinopathy	PD	pos	high	G20.11, E53.8
100		V	Synucleinopathy	PD	pos	intermediate	G20.21, F02.3, I67.88, F06.3, G62.9, Z96.64, S46.1, I10.00, F06.0, E53.8
101		V	Synucleinopathy	PD	pos	high	G20.11, F02.3, F06.0, E11.90, I87.20, N39.42
102		V	Synucleinopathy	PD	pos	high	G20.11, F02.3, F06.0, G25.4, E05.1
103		V	Synucleinopathy	PD	pos	intermediate	G20.00, F02.3, I10.00, E03.9, H40.9, I44.0
104		V	Synucleinopathy	MSA-P	pos	intermediate	G23.2, F06.3, G47.0, E03.9, H91.2, K31.88, R94.3
105		V	Synucleinopathy	PD	pos	high	G20.11, I10.00, I25.29, E11.90
106		V	Synucleinopathy	PD	neg	intermediate	G20.10, F01.3, I67.3, E14.40, E11.90, R26.8, I10.00, E53.8
107		V	Synucleinopathy	PD	pos	high	G20.10, F02.3, E04.9, I49.8
108		V	Synucleinopathy	PD	pos	high	G20.10, F02.3, I10.00, I35.0, E04.1, E78.0, I44.0
109		V	Synucleinopathy	PD, NPH	pos	intermediate	G20.10, G91.20, G14, F32.0, I25.29, R73.0, I70.29, Z22.3, U80.00, Z29.0, R31
110		V	Synucleinopathy	PD	pos	intermediate	G20.00, Z85.6, G62.9
111		V	Synucleinopathy	PD	pos	intermediate	G20.10, G25.81, I10.00, I48.0, Z92.1, M48.06, M43.16, A68.1
112		V	Synucleinopathy	PD	neg	intermediate	G20.10, F02.3, F06.0, G25.81, G47.0, I10.00, I67.3
113		V	Synucleinopathy	PD, LBD	pos	high	G20.20, F02.3, G40.2, I48.2, Z92.1, I10.00, Z72.0
114		V	Synucleinopathy	PD	pos	intermediate	G20.11, I25.12, E78.2, G62.9, N18.9, F06.3
115		V	Synucleinopathy	PD	pos	high	G20.10, G31.82, F02.3, F02.3, F06.0, M77.3, 67.9, G47.9
116		V	Synucleinopathy	PD	pos	high	G20.11, G25.4, G47.0, G25.81, G47.9, E53.8, G47.31, R13.9, F06.7
117		V	Synucleinopathy	PD	neg	intermediate	G20.10, F02.3, I67.3, I10.00, E78.0, G62.9
118		V	Synucleinopathy	PD	neg	intermediate	G20.10, G47.0, I25.13, I25.15, I10.00, E11.90, E78.9, G91.29
119		V	Synucleinopathy	PD	pos	high	G20.10, G20.90, F02.3, G91.29, Z96.60
120		V	Synucleinopathy	PD	pos	high	G20.11, F02.3, R47.1, Z85.4, I44.7, T46.9, G62.9, I95.1, G47.9
121		V	Synucleinopathy	PD	pos	intermediate	G20.10, C43.9, G62.9
122		V	Synucleinopathy	PD	pos	high	G20.10, F02.3*, G91.29, F06.0, I25.13, I25.15, I10.00, E11.90, E78.9, I95.9
123		V	Synucleinopathy	PD	pos	intermediate	G20.10, G23.2
124		V	Synucleinopathy	PD	pos	intermediate	G20.10, F02.3, D64.9
125		V	Synucleinopathy	PD	neg	intermediate	G20.10, F06.2, F02.3, G47.9, R13.9, R47.1, I95.1, R73.0
126		V	Synucleinopathy	PD	pos	intermediate	G20.01, I10.90, R35
127		V	Synucleinopathy	MSA-C	pos	high	G23.3, I10.90, N40, R33, F06.7
128		V	Synucleinopathy	PD	pos	high	G20.10, F06.0
129		V	Synucleinopathy	PD	pos	high	G20.10, G62.9, I11.00, I48.2, M85.89, N40, H91.9, D69.61
130		V	Synucleinopathy	PD	pos	high	G20.11, F06.2, F03, F05.9, I10.90, G62.9, M47.99, I25.19, R47.1, R13.9
131		V	Synucleinopathy	PD	pos	intermediate	G20.11, F31.3, J44.99, I10.00,F06.7
132		V	Synucleinopathy	PD	pos	intermediate	G20.11, F02.3, I10.00, I95.1, F06.0
133		V	Synucleinopathy	MSA-P	neg	intermediate	G23.2, L23.5
134		V	Synucleinopathy	MSA-P	pos	intemediate	G23.2, G62.9, N40, K59.09, I95.1, R39.1

## Sheet: Legend
	Legend
	Sample details of study subjects. Cohort (Discovery D, Validation V), superordinate group (Control/Synucleinopathy), diagnosis according to ICD-10, iRS single threshold classification (positive (pos), negative (neg)), iRS classification into three groups (low-, intermediate, high misfolding) and additional information.
