# Supplementary material for: Alpha-synuclein misfolding as fluid biomarker for Parkinson’s disease measured with the iRS platform
Source: EMBO Mol Med. 2025 Apr 25;17(6):1203–21. doi: 10.1038/s44321-025-00229-z (PMC12162852; doi:10.1038/s44321-025-00229-z)
Supplement: Supplementary file 4 — Source data Fig. 1 [file 44321_2025_229_MOESM4_ESM.xlsx]

## Sheet: Tabelle1
	Figure 1	Source Data
	Panel A							Panel B
	aSyn-M		aSyn-O		aSyn-PFF			aSyn-M on TBS		aSyn-O on TBS		aSyn-PFF on TBS
	X	Y	X	Y	X	Y		X	Y	X	Y	X	Y
	1698.03	0	1698.03	0	1698.03	0		1700.41	-2.08689e-05	1700.43	4.2748e-06	1599.67	2.92669e-05
	1697.07	0.01267	1697.07	0.01192	1697.07	0.00379		1699.93	-2.09963e-05	1699.95	4.3537e-06	1700.43	1.7212e-06
	1696.1	0.02598	1696.1	0.02509	1696.1	0.00861		1699.45	-2.11057e-05	1699.47	4.4387e-06	1699.95	1.5387e-06
	1695.14	0.03999	1695.14	0.0395	1695.14	0.01501		1698.96	-2.11972e-05	1698.99	4.5305e-06	1699.47	1.3499e-06
	1694.18	0.05483	1694.18	0.05512	1694.18	0.02274		1698.48	-2.12711e-05	1698.5	4.6297e-06	1698.99	1.1557e-06
	1693.21	0.07059	1693.21	0.07191	1693.21	0.03119		1698	-2.1328e-05	1698.02	4.7369e-06	1698.5	9.571e-07
	1692.25	0.08742	1692.25	0.08983	1692.25	0.04028		1697.52	-2.13687e-05	1697.54	4.8523e-06	1698.02	7.552e-07
	1691.28	0.10545	1691.28	0.10883	1691.28	0.05013		1697.03	-2.13943e-05	1697.06	4.9762e-06	1697.54	5.509e-07
	1690.32	0.1248	1690.32	0.12883	1690.32	0.06074		1696.55	-2.14063e-05	1696.58	5.1088e-06	1697.06	3.452e-07
	1689.35	0.14555	1689.35	0.14977	1689.35	0.0721		1696.07	-2.14064e-05	1696.09	5.2501e-06	1696.58	1.389e-07
	1688.39	0.16778	1688.39	0.17157	1688.39	0.08415		1695.59	-2.13965e-05	1695.61	5.3998e-06	1696.09	-6.72e-08
	1687.43	0.1915	1687.43	0.19415	1687.43	0.09683		1695.11	-2.13789e-05	1695.13	5.5578e-06	1695.61	-2.725e-07
	1686.46	0.2167	1686.46	0.21742	1686.46	0.10995		1694.62	-2.13558e-05	1694.65	5.7235e-06	1695.13	-4.762e-07
	1685.5	0.24332	1685.5	0.2413	1685.5	0.12354		1694.14	-2.13299e-05	1694.16	5.8963e-06	1694.65	-6.779e-07
	1684.53	0.27128	1684.53	0.26572	1684.53	0.13814		1693.66	-2.1304e-05	1693.68	6.0755e-06	1694.16	-8.772e-07
	1683.57	0.30046	1683.57	0.29058	1683.57	0.15401		1693.18	-2.12807e-05	1693.2	6.2603e-06	1693.68	-1.0738e-06
	1682.6	0.33071	1682.6	0.31583	1682.6	0.17071		1692.7	-2.12631e-05	1692.72	6.4497e-06	1693.2	-1.2673e-06
	1681.64	0.36185	1681.64	0.34139	1681.64	0.18789		1692.21	-2.12538e-05	1692.24	6.6426e-06	1692.72	-1.4579e-06
	1680.68	0.39372	1680.68	0.36719	1680.68	0.20561		1691.73	-2.12559e-05	1691.75	6.8377e-06	1692.24	-1.6453e-06
	1679.71	0.42611	1679.71	0.39319	1679.71	0.22395		1691.25	-2.1272e-05	1691.27	7.034e-06	1691.75	-1.8298e-06
	1678.75	0.45882	1678.75	0.41933	1678.75	0.24285		1690.77	-2.13048e-05	1690.79	7.23e-06	1691.27	-2.0114e-06
	1677.78	0.49166	1677.78	0.44556	1677.78	0.26217		1690.29	-2.13566e-05	1690.31	7.4246e-06	1690.79	-2.1904e-06
	1676.82	0.52442	1676.82	0.47183	1676.82	0.28171		1689.8	-2.14298e-05	1689.83	7.6164e-06	1690.31	-2.3672e-06
	1675.85	0.55689	1675.85	0.49808	1675.85	0.30139		1689.32	-2.15262e-05	1689.34	7.804e-06	1689.83	-2.5421e-06
	1674.89	0.58888	1674.89	0.52426	1674.89	0.32119		1688.84	-2.16475e-05	1688.86	7.9862e-06	1689.34	-2.7155e-06
	1673.93	0.62019	1673.93	0.55032	1673.93	0.34097		1688.36	-2.17952e-05	1688.38	8.1619e-06	1688.86	-2.8878e-06
	1672.96	0.65065	1672.96	0.5762	1672.96	0.36036		1687.87	-2.19702e-05	1687.9	8.3298e-06	1688.38	-3.0598e-06
	1672	0.68008	1672	0.60183	1672	0.3791		1687.39	-2.21733e-05	1687.42	8.4889e-06	1687.9	-3.2318e-06
	1671.03	0.70834	1671.03	0.62715	1671.03	0.39707		1686.91	-2.24046e-05	1686.93	8.6383e-06	1687.42	-3.4045e-06
	1670.07	0.73528	1670.07	0.65211	1670.07	0.41415		1686.43	-2.26641e-05	1686.45	8.7773e-06	1686.93	-3.5783e-06
	1669.1	0.7608	1669.1	0.67665	1669.1	0.43037		1685.95	-2.29512e-05	1685.97	8.905e-06	1686.45	-3.7541e-06
	1668.14	0.7848	1668.14	0.7007	1668.14	0.44572		1685.46	-2.32651e-05	1685.49	9.0211e-06	1685.97	-3.9324e-06
	1667.18	0.80722	1667.18	0.72423	1667.18	0.46001		1684.98	-2.36044e-05	1685	9.1251e-06	1685.49	-4.1138e-06
	1666.21	0.82801	1666.21	0.74719	1666.21	0.47314		1684.5	-2.39673e-05	1684.52	9.2168e-06	1685	-4.2989e-06
	1665.25	0.84719	1665.25	0.76953	1665.25	0.48515		1684.02	-2.43516e-05	1684.04	9.2963e-06	1684.52	-4.4883e-06
	1664.28	0.86478	1664.28	0.79122	1664.28	0.49605		1683.54	-2.47548e-05	1683.56	9.3636e-06	1684.04	-4.6827e-06
	1663.32	0.88086	1663.32	0.81223	1663.32	0.50593		1683.05	-2.51738e-05	1683.08	9.419e-06	1683.56	-4.8825e-06
	1662.36	0.89556	1662.36	0.83251	1662.36	0.515		1682.57	-2.56053e-05	1682.59	9.4628e-06	1683.08	-5.0884e-06
	1661.39	0.90901	1661.39	0.85203	1661.39	0.52338		1682.09	-2.60456e-05	1682.11	9.4957e-06	1682.59	-5.3011e-06
	1660.43	0.92139	1660.43	0.87072	1660.43	0.53106		1681.61	-2.64907e-05	1681.63	9.5182e-06	1682.11	-5.5211e-06
	1659.46	0.93285	1659.46	0.88853	1659.46	0.53813		1681.12	-2.69363e-05	1681.15	9.531e-06	1681.63	-5.7489e-06
	1658.5	0.94356	1658.5	0.90538	1658.5	0.54479		1680.64	-2.73779e-05	1680.67	9.535e-06	1681.15	-5.985e-06
	1657.53	0.95361	1657.53	0.92119	1657.53	0.5512		1680.16	-2.78109e-05	1680.18	9.531e-06	1680.67	-6.2301e-06
	1656.57	0.96306	1656.57	0.93586	1656.57	0.55748		1679.68	-2.82306e-05	1679.7	9.5198e-06	1680.18	-6.4845e-06
	1655.61	0.97187	1655.61	0.94928	1655.61	0.56372		1679.2	-2.86323e-05	1679.22	9.5022e-06	1679.7	-6.7491e-06
	1654.64	0.97995	1654.64	0.96136	1654.64	0.56997		1678.71	-2.90113e-05	1678.74	9.4791e-06	1679.22	-7.0241e-06
	1653.68	0.98709	1653.68	0.97198	1653.68	0.57647		1678.23	-2.93632e-05	1678.25	9.4513e-06	1678.74	-7.3102e-06
	1652.71	0.99302	1652.71	0.98105	1652.71	0.58385		1677.75	-2.96838e-05	1677.77	9.4193e-06	1678.25	-7.6079e-06
	1651.75	0.9974	1651.75	0.98846	1651.75	0.59243		1677.27	-2.99693e-05	1677.29	9.3838e-06	1677.77	-7.9177e-06
	1650.78	0.99986	1650.78	0.99412	1650.78	0.60181		1676.79	-3.02163e-05	1676.81	9.3452e-06	1677.29	-8.2401e-06
	1649.82	1	1649.82	0.99797	1649.82	0.61166		1676.3	-3.04221e-05	1676.33	9.3037e-06	1676.81	-8.5758e-06
	1648.86	0.99743	1648.86	0.99995	1648.86	0.6221		1675.82	-3.05845e-05	1675.84	9.2594e-06	1676.33	-8.9251e-06
	1647.89	0.9918	1647.89	1	1647.89	0.63325		1675.34	-3.07021e-05	1675.36	9.2124e-06	1675.84	-9.2887e-06
	1646.93	0.98284	1646.93	0.9981	1646.93	0.64508		1674.86	-3.07742e-05	1674.88	9.1622e-06	1675.36	-9.667e-06
	1645.96	0.97033	1645.96	0.99422	1645.96	0.65763		1674.38	-3.0801e-05	1674.4	9.1085e-06	1674.88	-1.00605e-05
	1645	0.9542	1645	0.98838	1645	0.67093		1673.89	-3.07835e-05	1673.92	9.0505e-06	1674.4	-1.04697e-05
	1644.03	0.93445	1644.03	0.98058	1644.03	0.68469		1673.41	-3.07236e-05	1673.43	8.9875e-06	1673.92	-1.0895e-05
	1643.07	0.91123	1643.07	0.97086	1643.07	0.69871		1672.93	-3.0624e-05	1672.95	8.9183e-06	1673.43	-1.1337e-05
	1642.11	0.88475	1642.11	0.95927	1642.11	0.713		1672.45	-3.04881e-05	1672.47	8.8418e-06	1672.95	-1.17958e-05
	1641.14	0.85534	1641.14	0.94588	1641.14	0.72763		1671.96	-3.03203e-05	1671.99	8.7566e-06	1672.47	-1.22719e-05
	1640.18	0.82339	1640.18	0.93079	1640.18	0.7426		1671.48	-3.01255e-05	1671.51	8.6612e-06	1671.99	-1.27654e-05
	1639.21	0.78934	1639.21	0.9141	1639.21	0.75793		1671	-2.9909e-05	1671.02	8.554e-06	1671.51	-1.32768e-05
	1638.25	0.75366	1638.25	0.89594	1638.25	0.77369		1670.52	-2.96769e-05	1670.54	8.4333e-06	1671.02	-1.3806e-05
	1637.28	0.71684	1637.28	0.87647	1637.28	0.78994		1670.04	-2.94352e-05	1670.06	8.2975e-06	1670.54	-1.43531e-05
	1636.32	0.67935	1636.32	0.85584	1636.32	0.80677		1669.55	-2.91904e-05	1669.58	8.1447e-06	1670.06	-1.49179e-05
	1635.36	0.64166	1635.36	0.83422	1635.36	0.82444		1669.07	-2.89487e-05	1669.09	7.9732e-06	1669.58	-1.55005e-05
	1634.39	0.60423	1634.39	0.8118	1634.39	0.84295		1668.59	-2.87164e-05	1668.61	7.7815e-06	1669.09	-1.61004e-05
	1633.43	0.56747	1633.43	0.78876	1633.43	0.86196		1668.11	-2.84992e-05	1668.13	7.5679e-06	1668.61	-1.67174e-05
	1632.46	0.53177	1632.46	0.76528	1632.46	0.88112		1667.63	-2.83025e-05	1667.65	7.3312e-06	1668.13	-1.73507e-05
	1631.5	0.49748	1631.5	0.74153	1631.5	0.9002		1667.14	-2.81311e-05	1667.17	7.0701e-06	1667.65	-1.79998e-05
	1630.54	0.46492	1630.54	0.71767	1630.54	0.91885		1666.66	-2.79889e-05	1666.68	6.7835e-06	1667.17	-1.86638e-05
	1629.57	0.43432	1629.57	0.69385	1629.57	0.93665		1666.18	-2.7879e-05	1666.2	6.4706e-06	1666.68	-1.93418e-05
	1628.61	0.40588	1628.61	0.67019	1628.61	0.95311		1665.7	-2.78037e-05	1665.72	6.131e-06	1666.2	-2.00327e-05
	1627.64	0.37971	1627.64	0.64681	1627.64	0.96779		1665.22	-2.77639e-05	1665.24	5.7643e-06	1665.72	-2.07352e-05
	1626.68	0.35585	1626.68	0.62379	1626.68	0.98026		1664.73	-2.77599e-05	1664.76	5.3707e-06	1665.24	-2.14479e-05
	1625.71	0.33427	1625.71	0.6012	1625.71	0.99		1664.25	-2.77907e-05	1664.27	4.9504e-06	1664.76	-2.21691e-05
	1624.75	0.31486	1624.75	0.57911	1624.75	0.99663		1663.77	-2.78542e-05	1663.79	4.504e-06	1664.27	-2.28973e-05
	1623.79	0.29743	1623.79	0.55755	1623.79	1		1663.29	-2.79474e-05	1663.31	4.0326e-06	1663.79	-2.36305e-05
	1622.82	0.28177	1622.82	0.53656	1622.82	0.99999		1662.8	-2.80665e-05	1662.83	3.5372e-06	1663.31	-2.43668e-05
	1621.86	0.2676	1621.86	0.51617	1621.86	0.9963		1662.32	-2.82068e-05	1662.35	3.0194e-06	1662.83	-2.51041e-05
	1620.89	0.25463	1620.89	0.49639	1620.89	0.98879		1661.84	-2.83629e-05	1661.86	2.481e-06	1662.35	-2.58403e-05
	1619.93	0.24259	1619.93	0.47723	1619.93	0.97747		1661.36	-2.8529e-05	1661.38	1.9237e-06	1661.86	-2.6573e-05
	1618.96	0.2312	1618.96	0.4587	1618.96	0.96232		1660.88	-2.86989e-05	1660.9	1.3498e-06	1661.38	-2.72999e-05
	1618	0.22023	1618	0.44083	1618	0.9433		1660.39	-2.88661e-05	1660.42	7.615e-07	1660.9	-2.80186e-05
	1617.04	0.209	1617.04	0.42361	1617.04	0.9207		1659.91	-2.90243e-05	1659.93	1.612e-07	1660.42	-2.87267e-05
	1616.07	0.19788	1616.07	0.40706	1616.07	0.89509		1659.43	-2.91673e-05	1659.45	-4.489e-07	1659.93	-2.94215e-05
	1615.11	0.18685	1615.11	0.39119	1615.11	0.86657		1658.95	-2.92891e-05	1658.97	-1.0662e-06	1659.45	-3.01009e-05
	1614.14	0.17592	1614.14	0.37602	1614.14	0.83506		1658.47	-2.93844e-05	1658.49	-1.6885e-06	1658.97	-3.07623e-05
	1613.18	0.16519	1613.18	0.36156	1613.18	0.80089		1657.98	-2.94484e-05	1658.01	-2.3134e-06	1658.49	-3.14031e-05
	1612.21	0.15483	1612.21	0.34784	1612.21	0.76461		1657.5	-2.94771e-05	1657.52	-2.9389e-06	1658.01	-3.20211e-05
	1611.25	0.14504	1611.25	0.33488	1611.25	0.72673		1657.02	-2.94672e-05	1657.04	-3.5631e-06	1657.52	-3.26141e-05
	1610.29	0.13607	1610.29	0.3227	1610.29	0.68776		1656.54	-2.94164e-05	1656.56	-4.1843e-06	1657.04	-3.31799e-05
	1609.32	0.12817	1609.32	0.31133	1609.32	0.64828		1656.06	-2.93232e-05	1656.08	-4.8011e-06	1656.56	-3.37163e-05
	1608.36	0.12159	1608.36	0.3008	1608.36	0.60887		1655.57	-2.91873e-05	1655.6	-5.4123e-06	1656.08	-3.42213e-05
	1607.39	0.11653	1607.39	0.29114	1607.39	0.57013		1655.09	-2.90088e-05	1655.11	-6.017e-06	1655.6	-3.46932e-05
	1606.43	0.11316	1606.43	0.28238	1606.43	0.5326		1654.61	-2.87889e-05	1654.63	-6.615e-06	1655.11	-3.51302e-05
	1605.46	0.11159	1605.46	0.27454	1605.46	0.49678		1654.13	-2.85296e-05	1654.15	-7.2059e-06	1654.63	-3.55309e-05
	1604.5	0.11188	1604.5	0.26766	1604.5	0.46314		1653.64	-2.82333e-05	1653.67	-7.79e-06	1654.15	-3.58938e-05
	1603.54	0.11404	1603.54	0.26175	1603.54	0.43205		1653.16	-2.79032e-05	1653.18	-8.3678e-06	1653.67	-3.62176e-05
	1602.57	0.11806	1602.57	0.25684	1602.57	0.40381		1652.68	-2.75425e-05	1652.7	-8.9402e-06	1653.18	-3.65013e-05
	1601.61	0.12391	1601.61	0.25295	1601.61	0.37864		1652.2	-2.71549e-05	1652.22	-9.5083e-06	1652.7	-3.67439e-05
								1651.72	-2.67441e-05	1651.74	-1.00734e-05	1652.22	-3.69448e-05
								1651.23	-2.63138e-05	1651.26	-1.06371e-05	1651.74	-3.71032e-05
								1650.75	-2.58675e-05	1650.77	-1.12011e-05	1651.26	-3.72185e-05
								1650.27	-2.54083e-05	1650.29	-1.17673e-05	1650.77	-3.72905e-05
								1649.79	-2.49391e-05	1649.81	-1.23377e-05	1650.29	-3.73191e-05
								1649.31	-2.4462e-05	1649.33	-1.2914e-05	1649.81	-3.73037e-05
								1648.82	-2.39789e-05	1648.85	-1.34982e-05	1649.33	-3.72447e-05
								1648.34	-2.34909e-05	1648.36	-1.40919e-05	1648.85	-3.71419e-05
								1647.86	-2.29986e-05	1647.88	-1.46966e-05	1648.36	-3.69953e-05
								1647.38	-2.2502e-05	1647.4	-1.53137e-05	1647.88	-3.68054e-05
								1646.9	-2.20006e-05	1646.92	-1.59441e-05	1647.4	-3.6572e-05
								1646.41	-2.14934e-05	1646.44	-1.65885e-05	1646.92	-3.62957e-05
								1645.93	-2.0979e-05	1645.95	-1.72471e-05	1646.44	-3.59765e-05
								1645.45	-2.04557e-05	1645.47	-1.79199e-05	1645.95	-3.5615e-05
								1644.97	-1.99216e-05	1644.99	-1.86063e-05	1645.47	-3.52113e-05
								1644.48	-1.93749e-05	1644.51	-1.93053e-05	1644.99	-3.4766e-05
								1644	-1.88136e-05	1644.02	-2.00156e-05	1644.51	-3.42793e-05
								1643.52	-1.82361e-05	1643.54	-2.07352e-05	1644.02	-3.37515e-05
								1643.04	-1.76408e-05	1643.06	-2.1462e-05	1643.54	-3.31834e-05
								1642.56	-1.7027e-05	1642.58	-2.21933e-05	1643.06	-3.25752e-05
								1642.07	-1.63939e-05	1642.1	-2.29263e-05	1642.58	-3.19274e-05
								1641.59	-1.57417e-05	1641.61	-2.36576e-05	1642.1	-3.12407e-05
								1641.11	-1.50712e-05	1641.13	-2.43839e-05	1641.61	-3.05156e-05
								1640.63	-1.43836e-05	1640.65	-2.51014e-05	1641.13	-2.97529e-05
								1640.15	-1.36809e-05	1640.17	-2.58066e-05	1640.65	-2.89532e-05
								1639.66	-1.29659e-05	1639.69	-2.64955e-05	1640.17	-2.81176e-05
								1639.18	-1.22417e-05	1639.2	-2.71645e-05	1639.69	-2.72468e-05
								1638.7	-1.15121e-05	1638.72	-2.781e-05	1639.2	-2.63422e-05
								1638.22	-1.07812e-05	1638.24	-2.84285e-05	1638.72	-2.54047e-05
								1637.73	-1.00535e-05	1637.76	-2.90168e-05	1638.24	-2.44357e-05
								1637.25	-9.33373e-06	1637.27	-2.9572e-05	1637.76	-2.34367e-05
								1636.77	-8.62649e-06	1636.79	-3.00915e-05	1637.27	-2.24092e-05
								1636.29	-7.93638e-06	1636.31	-3.05732e-05	1636.79	-2.13551e-05
								1635.81	-7.26778e-06	1635.83	-3.10153e-05	1636.31	-2.02759e-05
								1635.32	-6.62468e-06	1635.35	-3.14166e-05	1635.83	-1.91739e-05
								1634.84	-6.0106e-06	1634.86	-3.17763e-05	1635.35	-1.80511e-05
								1634.36	-5.4285e-06	1634.38	-3.20941e-05	1634.86	-1.69098e-05
								1633.88	-4.88068e-06	1633.9	-3.23701e-05	1634.38	-1.57521e-05
								1633.4	-4.36877e-06	1633.42	-3.26049e-05	1633.9	-1.45804e-05
								1632.91	-3.8937e-06	1632.94	-3.27996e-05	1633.42	-1.33974e-05
								1632.43	-3.45569e-06	1632.45	-3.29556e-05	1632.94	-1.22053e-05
								1631.95	-3.05433e-06	1631.97	-3.30747e-05	1632.45	-1.10069e-05
								1631.47	-2.68859e-06	1631.49	-3.31588e-05	1631.97	-9.8046e-06
								1630.99	-2.35697e-06	1631.01	-3.32104e-05	1631.49	-8.601e-06
								1630.5	-2.05754e-06	1630.53	-3.32318e-05	1631.01	-7.3986e-06
								1630.02	-1.78811e-06	1630.04	-3.32257e-05	1630.53	-6.1999e-06
								1629.54	-1.54631e-06	1629.56	-3.31945e-05	1630.04	-5.0071e-06
								1629.06	-1.32973e-06	1629.08	-3.3141e-05	1629.56	-3.8228e-06
								1628.57	-1.13604e-06	1628.6	-3.30675e-05	1629.08	-2.6489e-06
								1628.09	-9.63079e-07	1628.11	-3.29763e-05	1628.6	-1.4875e-06
								1627.61	-8.08977e-07	1627.63	-3.28696e-05	1628.11	-3.406e-07
								1627.13	-6.72192e-07	1627.15	-3.27492e-05	1627.63	7.9e-07
								1626.65	-5.51578e-07	1626.67	-3.26166e-05	1627.15	1.9028e-06
								1626.16	-4.46406e-07	1626.19	-3.24732e-05	1626.67	2.9962e-06
								1625.68	-3.56366e-07	1625.7	-3.23199e-05	1626.19	4.0692e-06
								1625.2	-2.81546e-07	1625.22	-3.21571e-05	1625.7	5.1203e-06
								1624.72	-2.22389e-07	1624.74	-3.19852e-05	1625.22	6.1488e-06
								1624.24	-1.79632e-07	1624.26	-3.18039e-05	1624.74	7.1538e-06
								1623.75	-1.54233e-07	1623.78	-3.16131e-05	1624.26	8.1347e-06
								1623.27	-1.47286e-07	1623.29	-3.14118e-05	1623.78	9.0909e-06
								1622.79	-1.59929e-07	1622.81	-3.11993e-05	1623.29	1.00221e-05
								1622.31	-1.93255e-07	1622.33	-3.09744e-05	1622.81	1.09281e-05
								1621.83	-2.48227e-07	1621.85	-3.07359e-05	1622.33	1.18087e-05
								1621.34	-3.25596e-07	1621.36	-3.04826e-05	1621.85	1.26637e-05
								1620.86	-4.25835e-07	1620.88	-3.02131e-05	1621.36	1.34932e-05
								1620.38	-5.49086e-07	1620.4	-2.99261e-05	1620.88	1.42975e-05
								1619.9	-6.95124e-07	1619.92	-2.96205e-05	1620.4	1.50763e-05
								1619.41	-8.63335e-07	1619.44	-2.92955e-05	1619.92	1.58299e-05
								1618.93	-1.05271e-06	1618.95	-2.89501e-05	1619.44	1.65586e-05
								1618.45	-1.26188e-06	1618.47	-2.85839e-05	1618.95	1.72626e-05
								1617.97	-1.48911e-06	1617.99	-2.81967e-05	1618.47	1.79419e-05
								1617.49	-1.73235e-06	1617.51	-2.77888e-05	1617.99	1.85969e-05
								1617	-1.98934e-06	1617.03	-2.73606e-05	1617.51	1.92277e-05
								1616.52	-2.25758e-06	1616.54	-2.6913e-05	1617.03	1.98345e-05
								1616.04	-2.53447e-06	1616.06	-2.64475e-05	1616.54	2.04175e-05
								1615.56	-2.81733e-06	1615.58	-2.59657e-05	1616.06	2.09769e-05
								1615.08	-3.1035e-06	1615.1	-2.54696e-05	1615.58	2.15129e-05
								1614.59	-3.39037e-06	1614.62	-2.49616e-05	1615.1	2.20256e-05
								1614.11	-3.67545e-06	1614.13	-2.44446e-05	1614.62	2.25152e-05
								1613.63	-3.95643e-06	1613.65	-2.39213e-05	1614.13	2.29819e-05
								1613.15	-4.23116e-06	1613.17	-2.33949e-05	1613.65	2.3426e-05
								1612.67	-4.49775e-06	1612.69	-2.2869e-05	1613.17	2.38478e-05
								1612.18	-4.75455e-06	1612.2	-2.23467e-05	1612.69	2.42474e-05
								1611.7	-5.00012e-06	1611.72	-2.18316e-05	1612.2	2.46253e-05
								1611.22	-5.23328e-06	1611.24	-2.13271e-05	1611.72	2.49818e-05
								1610.74	-5.45309e-06	1610.76	-2.08365e-05	1611.24	2.53175e-05
								1610.25	-5.65877e-06	1610.28	-2.0363e-05	1610.76	2.56328e-05
								1609.77	-5.84974e-06	1609.79	-1.99095e-05	1610.28	2.59284e-05
								1609.29	-6.02557e-06	1609.31	-1.94786e-05	1609.79	2.62047e-05
								1608.81	-6.18591e-06	1608.83	-1.90726e-05	1609.31	2.64627e-05
								1608.33	-6.3305e-06	1608.35	-1.86936e-05	1608.83	2.6703e-05
								1607.84	-6.45912e-06	1607.87	-1.8343e-05	1608.35	2.69266e-05
								1607.36	-6.57157e-06	1607.38	-1.80219e-05	1607.87	2.71343e-05
								1606.88	-6.66764e-06	1606.9	-1.7731e-05	1607.38	2.73273e-05
								1606.4	-6.74711e-06	1606.42	-1.74706e-05	1606.9	2.75063e-05
								1605.92	-6.80974e-06	1605.94	-1.72403e-05	1606.42	2.76725e-05
								1605.43	-6.85523e-06	1605.46	-1.70395e-05	1605.94	2.78272e-05
								1604.95	-6.88329e-06	1604.97	-1.68671e-05	1605.46	2.79712e-05
								1604.47	-6.89363e-06	1604.49	-1.67216e-05	1604.97	2.81057e-05
								1603.99	-6.88596e-06	1604.01	-1.66011e-05	1604.49	2.8232e-05
								1603.5	-6.86005e-06	1603.53	-1.65035e-05	1604.01	2.83511e-05
								1603.02	-6.81572e-06	1603.04	-1.64263e-05	1603.53	2.8464e-05
								1602.54	-6.75293e-06	1602.56	-1.63669e-05	1603.04	2.8572e-05
								1602.06	-6.67173e-06	1602.08	-1.63225e-05	1602.56	2.86759e-05
								1601.58	-6.57236e-06	1601.6	-1.62901e-05	1602.08	2.87768e-05
								1601.09	-6.45523e-06	1601.12	-1.62666e-05	1601.6	2.88757e-05
								1600.61	-6.32095e-06	1600.63	-1.62493e-05	1601.12	2.89733e-05
								1600.13	-6.17035e-06	1600.15	-1.6235e-05	1600.63	2.90706e-05
								1599.65	-6.00445e-06	1599.67	-1.6221e-05	1600.15	2.91682e-05
