# Supplementary material for: Alpha-synuclein misfolding as fluid biomarker for Parkinson’s disease measured with the iRS platform
Source: EMBO Mol Med. 2025 Apr 25;17(6):1203–21. doi: 10.1038/s44321-025-00229-z (PMC12162852; doi:10.1038/s44321-025-00229-z)
Supplement: Supplementary file 5 — Source data Fig. 2 [file 44321_2025_229_MOESM5_ESM.xlsx]

## Sheet: Tabelle1
	Figure 2	Source Data
	Panel A	Kinetics					Spectra					Panel B
	PD CSF		PD CSF (2.run)				PD CSF		PD CSF (2.run)			pg/ml	CSF Sample	CSF Supernatant (+Ab)	CSF Supernatant (-Ab)
	X	Y	X	Y			X	Y	X	Y		Replicate 1	1159.83	147.04	1055.96
	120.628	-7.8559e-06	122.659	-5.2586e-06			1800.21	3.37044e-06	1800.22	-3.2773e-06		Replicate 2	1234.7	175.87	1093.61
	124.031	-6.04935e-05	126.062	-2.98767e-05			1799.73	3.38691e-06	1799.74	-3.3507e-06		Average	1197.26	161.455	1074.78
	127.592	-1.82219e-05	129.445	-8.1083e-06			1799.24	3.40738e-06	1799.25	-3.4128e-06		SD	37.435	14.415	18.825
	130.971	-3.76538e-05	132.842	-4.9568e-05			1798.76	3.43095e-06	1798.77	-3.4641e-06
	134.349	-2.52014e-05	136.276	-1.33967e-05			1798.28	3.45663e-06	1798.29	-3.5047e-06
	137.963	-1.881e-05	139.683	1.11293e-05			1797.8	3.4834e-06	1797.81	-3.5345e-06
	141.34	-2.98461e-05	143.08	-5.03029e-05			1797.32	3.51019e-06	1797.33	-3.5541e-06
	144.725	-4.61956e-05	146.462	-3.55812e-05			1796.83	3.53599e-06	1796.84	-3.5647e-06
	148.118	-5.00194e-05	149.858	-7.14235e-05			1796.35	3.55979e-06	1796.36	-3.568e-06
	151.517	-4.64967e-05	153.25	-6.12918e-05			1795.87	3.58065e-06	1795.88	-3.5658e-06
	154.897	-4.29577e-05	156.854	-1.00415e-05			1795.39	3.59773e-06	1795.4	-3.5588e-06
	158.3	-2.86803e-05	160.26	-1.02483e-05			1794.91	3.61029e-06	1794.92	-3.5473e-06
	161.741	-3.41687e-05	163.652	3.48642e-05			1794.42	3.61769e-06	1794.43	-3.531e-06
	165.114	-7.48363e-05	167.049	7.1448e-06			1793.94	3.61944e-06	1793.95	-3.5105e-06
	168.519	-3.9208e-06	170.442	2.08244e-05			1793.46	3.61515e-06	1793.47	-3.4877e-06
	171.911	-5.13558e-05	173.819	2.28322e-05			1792.98	3.6046e-06	1792.99	-3.4653e-06
	175.28	-5.67118e-05	177.212	-7.4826e-06			1792.5	3.58766e-06	1792.51	-3.4457e-06
	178.645	-3.4545e-05	180.604	-6.0954e-06			1792.01	3.56435e-06	1792.02	-3.4301e-06
	182.046	-4.53178e-05	183.996	6.487e-06			1791.53	3.53477e-06	1791.54	-3.4176e-06
	185.438	-2.38903e-05	187.379	-3.19984e-05			1791.05	3.49913e-06	1791.06	-3.4068e-06
	188.827	-3.94558e-05	190.782	-6.5759e-06			1790.57	3.45769e-06	1790.58	-3.3959e-06
	192.22	-6.42638e-05	194.374	-3.32035e-05			1790.08	3.41079e-06	1790.09	-3.3841e-06
	195.611	-4.77521e-05	197.763	8.8567e-06			1789.6	3.35877e-06	1789.61	-3.3714e-06
	199.038	-4.87404e-05	201.16	-3.01683e-05			1789.12	3.30202e-06	1789.13	-3.3584e-06
	202.422	0.000487847	204.561	0.000175821			1788.64	3.24088e-06	1788.65	-3.346e-06
	205.811	0.000409167	207.959	0.000108653			1788.16	3.17571e-06	1788.17	-3.3348e-06
	209.213	0.000422403	211.349	0.000171508			1787.67	3.10679e-06	1787.68	-3.3247e-06
	212.605	0.000482451	214.742	0.000124989			1787.19	3.03437e-06	1787.2	-3.3157e-06
	216.156	0.000488188	218.145	0.000177048			1786.71	2.95864e-06	1786.72	-3.3074e-06
	219.544	0.000549068	221.528	0.000174975			1786.23	2.87971e-06	1786.24	-3.3004e-06
	222.931	0.000543862	224.91	0.000178337			1785.75	2.79763e-06	1785.76	-3.2955e-06
	226.332	0.000562457	228.32	0.000170005			1785.26	2.71239e-06	1785.27	-3.2944e-06
	229.726	0.000567856	231.712	0.000155697			1784.78	2.62391e-06	1784.79	-3.2979e-06
	233.094	0.000587442	235.106	0.000162397			1784.3	2.53206e-06	1784.31	-3.3064e-06
	236.481	0.000602855	238.508	0.000171063			1783.82	2.43668e-06	1783.83	-3.3198e-06
	239.865	0.000626569	241.929	0.000154765			1783.34	2.33758e-06	1783.35	-3.3375e-06
	243.248	0.000631475	245.321	0.000137018			1782.85	2.23455e-06	1782.86	-3.3595e-06
	246.648	0.000608448	248.686	0.00017626			1782.37	2.12739e-06	1782.38	-3.3858e-06
	250.011	0.000621139	252.079	0.000178372			1781.89	2.01592e-06	1781.9	-3.4169e-06
	253.382	0.00065686	255.461	0.000188487			1781.41	1.89998e-06	1781.42	-3.4533e-06
	256.783	0.000676512	258.849	0.000194748			1780.92	1.77948e-06	1780.93	-3.4954e-06
	260.183	0.000671333	262.257	0.000188379			1780.44	1.65437e-06	1780.45	-3.5433e-06
	263.579	0.000649756	265.644	0.000204912			1779.96	1.52466e-06	1779.97	-3.5968e-06
	266.956	0.000680422	269.04	0.000200263			1779.48	1.39043e-06	1779.49	-3.655e-06
	270.355	0.000663928	272.423	0.000196212			1779	1.25186e-06	1779.01	-3.717e-06
	273.74	0.000687532	275.822	0.000182082			1778.51	1.10918e-06	1778.52	-3.7816e-06
	277.125	0.000681832	279.225	0.000225441			1778.03	9.62703e-07	1778.04	-3.8479e-06
	280.512	0.000718649	282.621	0.000194603			1777.55	8.12822e-07	1777.56	-3.915e-06
	283.899	0.000707707	286.02	0.000187095			1777.07	6.59995e-07	1777.08	-3.9819e-06
	287.298	0.000691671	289.402	0.00017862			1776.59	5.04745e-07	1776.6	-4.0482e-06
	290.68	0.000708253	292.814	0.000191574			1776.1	3.47658e-07	1776.11	-4.1132e-06
	294.068	0.000671541	296.194	0.000191839			1775.62	1.89371e-07	1775.63	-4.1759e-06
	297.45	0.000680943	299.582	0.000203546			1775.14	3.05747e-08	1775.15	-4.2343e-06
	300.853	0.000703768	302.964	0.000200598			1774.66	-1.27997e-07	1774.67	-4.2861e-06
	304.228	0.000749709	306.35	0.000214324			1774.17	-2.85567e-07	1774.18	-4.3296e-06
	307.613	0.000691993	309.766	0.000208958			1773.69	-4.41318e-07	1773.7	-4.3648e-06
	310.987	0.000699083	313.144	0.000174791			1773.21	-5.94397e-07	1773.22	-4.3938e-06
	314.372	0.000742834	316.564	0.000198084			1772.73	-7.43918e-07	1772.74	-4.4197e-06
	317.765	0.000752378	319.963	0.00019397			1772.25	-8.8896e-07	1772.26	-4.4443e-06
	321.169	0.000754919	323.369	-4.61956e-05			1771.76	-1.02858e-06	1771.77	-4.4675e-06
	324.544	0.000697739	326.774	-5.00194e-05			1771.28	-1.1618e-06	1771.29	-4.4868e-06
	327.928	0.000751049	330.188	-4.64967e-05			1770.8	-1.28763e-06	1770.81	-4.499e-06
	331.313	0.000317461	333.579	-4.29577e-05			1770.32	-1.4051e-06	1770.33	-4.5014e-06
	334.707	0.000340672	336.968	-2.86803e-05			1769.84	-1.5132e-06	1769.85	-4.4927e-06
	338.076	0.000330167	340.36	-3.41687e-05			1769.35	-1.61099e-06	1769.36	-4.4734e-06
	341.477	0.000348072	343.752	-3.94558e-05			1768.87	-1.69754e-06	1768.88	-4.4454e-06
	344.864	0.000291139	347.142	-6.42638e-05			1768.39	-1.77201e-06	1768.4	-4.4115e-06
	348.252	0.000340518	350.536	-4.77521e-05			1767.91	-1.83363e-06	1767.92	-4.3738e-06
	351.658	0.000321102	353.931	-4.87404e-05			1767.43	-1.88178e-06	1767.44	-4.3332e-06
	355.037	0.000322778	357.325				1766.94	-1.91596e-06	1766.95	-4.2886e-06
	358.426	0.000289445	360.738				1766.46	-1.93589e-06	1766.47	-4.2383e-06
	361.813	0.000278765	364.132	-4.29577e-05			1765.98	-1.94146e-06	1765.99	-4.181e-06
	365.199	0.000308183	367.535	-2.86803e-05			1765.5	-1.93281e-06	1765.51	-4.1161e-06
	368.627	0.000286458	370.945	-3.41687e-05			1765.01	-1.91035e-06	1765.02	-4.044e-06
	372.019	0.000265142	374.343	-7.48363e-05			1764.53	-1.87474e-06	1764.54	-3.9651e-06
	375.416	0.00026365	377.746	-3.9208e-06			1764.05	-1.82694e-06	1764.06	-3.8795e-06
	378.801	0.000271739	381.15	-6.04935e-05			1763.57	-1.76818e-06	1763.58	-3.787e-06
	382.189	0.000243292	384.545	-1.82219e-05			1763.09	-1.69999e-06	1763.1	-3.6881e-06
	385.58	0.000271355	387.934	-3.76538e-05			1762.6	-1.62415e-06	1762.61	-3.5838e-06
	388.968	0.000270169	391.333	-2.52014e-05			1762.12	-1.54267e-06	1762.13	-3.4756e-06
	392.354	0.000228405	394.72	-1.881e-05			1761.64	-1.45779e-06	1761.65	-3.3647e-06
	395.745	0.000225008	398.116	-2.98461e-05			1761.16	-1.37188e-06	1761.17	-3.2513e-06
	399.11	0.000257805	401.507	-4.61956e-05			1760.68	-1.28748e-06	1760.69	-3.1344e-06
	402.5	0.000262734	404.904	-5.00194e-05			1760.19	-1.20716e-06	1760.2	-3.0127e-06
	405.883	0.000259153	408.306	-4.61956e-05			1759.71	-1.13352e-06	1759.72	-2.8859e-06
	409.248	0.000255508	411.714	-3.94558e-05			1759.23	-1.0691e-06	1759.24	-2.7545e-06
	412.637	0.000249998	415.105	-6.42638e-05			1758.75	-1.01637e-06	1758.76	-2.62e-06
	416.014	0.000266579	418.502	-4.77521e-05			1758.27	-9.77635e-07	1758.28	-2.4842e-06
	419.394	0.000218916	421.893	-4.87404e-05			1757.78	-9.54982e-07	1757.79	-2.3495e-06
	422.808	0.000217664	425.299				1757.3	-9.50271e-07	1757.31	-2.2183e-06
	426.203	0.000224906	428.681				1756.82	-9.65072e-07	1756.83	-2.0933e-06
	429.589	0.0002318	432.082	-4.29577e-05			1756.34	-1.00065e-06	1756.35	-1.9765e-06
	432.975	0.000254175	435.481	-2.86803e-05			1755.85	-1.05793e-06	1755.86	-1.8692e-06
	436.369	0.000213693	438.879	-3.41687e-05			1755.37	-1.13752e-06	1755.38	-1.7719e-06
	439.757	0.000177405	442.27	-7.48363e-05			1754.89	-1.23966e-06	1754.9	-1.6851e-06
	443.151	0.000218047	445.679	-3.9208e-06			1754.41	-1.3643e-06	1754.42	-1.6097e-06
	446.533	0.000171229	449.066				1753.93	-1.51104e-06	1753.94	-1.5465e-06
	449.911	0.000254712	452.457				1753.44	-1.67922e-06	1753.45	-1.4955e-06
							1752.96	-1.86793e-06	1752.97	-1.4567e-06
							1752.48	-2.07602e-06	1752.49	-1.4309e-06
							1752	-2.30218e-06	1752.01	-1.4204e-06
							1751.52	-2.54495e-06	1751.53	-1.428e-06
							1751.03	-2.8028e-06	1751.04	-1.4555e-06
							1750.55	-3.0741e-06	1750.56	-1.5021e-06
							1750.07	-3.35722e-06	1750.08	-1.5644e-06
							1749.59	-3.65053e-06	1749.6	-1.6383e-06
							1749.11	-3.95244e-06	1749.11	-1.7206e-06
							1748.62	-4.2614e-06	1748.63	-1.8096e-06
							1748.14	-4.57594e-06	1748.15	-1.9045e-06
							1747.66	-4.89467e-06	1747.67	-2.0046e-06
							1747.18	-5.21627e-06	1747.19	-2.1084e-06
							1746.69	-5.53951e-06	1746.7	-2.2138e-06
							1746.21	-5.86324e-06	1746.22	-2.3185e-06
							1745.73	-6.18635e-06	1745.74	-2.4203e-06
							1745.25	-6.50783e-06	1745.26	-2.5172e-06
							1744.77	-6.82668e-06	1744.78	-2.6077e-06
							1744.28	-7.14197e-06	1744.29	-2.6907e-06
							1743.8	-7.45277e-06	1743.81	-2.7657e-06
							1743.32	-7.75819e-06	1743.33	-2.8324e-06
							1742.84	-8.05736e-06	1742.85	-2.8903e-06
							1742.36	-8.3494e-06	1742.37	-2.9381e-06
							1741.87	-8.63348e-06	1741.88	-2.9747e-06
							1741.39	-8.90878e-06	1741.4	-2.9992e-06
							1740.91	-9.17452e-06	1740.92	-3.012e-06
							1740.43	-9.42996e-06	1740.44	-3.0146e-06
							1739.94	-9.67444e-06	1739.95	-3.0089e-06
							1739.46	-9.90737e-06	1739.47	-2.9961e-06
							1738.98	-1.01283e-05	1738.99	-2.9765e-06
							1738.5	-1.03367e-05	1738.51	-2.9486e-06
							1738.02	-1.05325e-05	1738.03	-2.9118e-06
							1737.53	-1.07155e-05	1737.54	-2.8649e-06
							1737.05	-1.08859e-05	1737.06	-2.8071e-06
							1736.57	-1.10437e-05	1736.58	-2.7371e-06
							1736.09	-1.11894e-05	1736.1	-2.655e-06
							1735.61	-1.13235e-05	1735.62	-2.5619e-06
							1735.12	-1.14467e-05	1735.13	-2.4617e-06
							1734.64	-1.15599e-05	1734.65	-2.36e-06
							1734.16	-1.16639e-05	1734.17	-2.2625e-06
							1733.68	-1.17599e-05	1733.69	-2.1721e-06
							1733.2	-1.1849e-05	1733.21	-2.0887e-06
							1732.71	-1.19323e-05	1732.72	-2.009e-06
							1732.23	-1.2011e-05	1732.24	-1.9295e-06
							1731.75	-1.20863e-05	1731.76	-1.8475e-06
							1731.27	-1.21591e-05	1731.28	-1.763e-06
							1730.78	-1.22305e-05	1730.79	-1.6782e-06
							1730.3	-1.23014e-05	1730.31	-1.5965e-06
							1729.82	-1.23723e-05	1729.83	-1.5208e-06
							1729.34	-1.24438e-05	1729.35	-1.4533e-06
							1728.86	-1.2516e-05	1728.87	-1.3943e-06
							1728.37	-1.25889e-05	1728.38	-1.344e-06
							1727.89	-1.26622e-05	1727.9	-1.3017e-06
							1727.41	-1.27354e-05	1727.42	-1.2675e-06
							1726.93	-1.28075e-05	1726.94	-1.2415e-06
							1726.45	-1.28774e-05	1726.46	-1.2233e-06
							1725.96	-1.29437e-05	1725.97	-1.2124e-06
							1725.48	-1.30047e-05	1725.49	-1.2081e-06
							1725	-1.30584e-05	1725.01	-1.2092e-06
							1724.52	-1.31027e-05	1724.53	-1.2148e-06
							1724.04	-1.31353e-05	1724.04	-1.2243e-06
							1723.55	-1.31538e-05	1723.56	-1.2366e-06
							1723.07	-1.31555e-05	1723.08	-1.2507e-06
							1722.59	-1.3138e-05	1722.6	-1.265e-06
							1722.11	-1.30987e-05	1722.12	-1.2778e-06
							1721.62	-1.3035e-05	1721.63	-1.2874e-06
							1721.14	-1.29445e-05	1721.15	-1.292e-06
							1720.66	-1.28251e-05	1720.67	-1.2901e-06
							1720.18	-1.26745e-05	1720.19	-1.2801e-06
							1719.7	-1.24911e-05	1719.71	-1.2598e-06
							1719.21	-1.22732e-05	1719.22	-1.2286e-06
							1718.73	-1.20195e-05	1718.74	-1.1877e-06
							1718.25	-1.17289e-05	1718.26	-1.1409e-06
							1717.77	-1.14007e-05	1717.78	-1.0923e-06
							1717.29	-1.10343e-05	1717.3	-1.0449e-06
							1716.8	-1.06295e-05	1716.81	-9.976e-07
							1716.32	-1.0186e-05	1716.33	-9.462e-07
							1715.84	-9.70385e-06	1715.85	-8.865e-07
							1715.36	-9.18322e-06	1715.37	-8.162e-07
							1714.88	-8.62418e-06	1714.88	-7.355e-07
							1714.39	-8.02678e-06	1714.4	-6.458e-07
							1713.91	-7.39097e-06	1713.92	-5.475e-07
							1713.43	-6.71652e-06	1713.44	-4.394e-07
							1712.95	-6.00296e-06	1712.96	-3.198e-07
							1712.46	-5.24952e-06	1712.47	-1.87e-07
							1711.98	-4.45507e-06	1711.99	-4.06e-08
							1711.5	-3.61814e-06	1711.51	1.192e-07
							1711.02	-2.73683e-06	1711.03	2.926e-07
							1710.54	-1.80885e-06	1710.55	4.799e-07
							1710.05	-8.31503e-07	1710.06	6.819e-07
							1709.57	1.98282e-07	1709.58	8.999e-07
							1709.09	1.28391e-06	1709.1	1.1353e-06
							1708.61	2.42906e-06	1708.62	1.3895e-06
							1708.13	3.63764e-06	1708.14	1.6624e-06
							1707.64	4.91368e-06	1707.65	1.9531e-06
							1707.16	6.26129e-06	1707.17	2.2594e-06
							1706.68	7.6845e-06	1706.69	2.5793e-06
							1706.2	9.18723e-06	1706.21	2.9113e-06
							1705.71	1.07731e-05	1705.72	3.2538e-06
							1705.23	1.24456e-05	1705.24	3.6054e-06
							1704.75	1.42075e-05	1704.76	3.964e-06
							1704.27	1.60613e-05	1704.28	4.327e-06
							1703.79	1.80087e-05	1703.8	4.6917e-06
							1703.3	2.00512e-05	1703.31	5.0564e-06
							1702.82	2.21891e-05	1702.83	5.4205e-06
							1702.34	2.44223e-05	1702.35	5.7833e-06
							1701.86	2.675e-05	1701.87	6.143e-06
							1701.38	2.91706e-05	1701.39	6.4938e-06
							1700.89	3.16818e-05	1700.9	6.8271e-06
							1700.41	3.42807e-05	1700.42	7.1336e-06
							1699.93	3.69639e-05	1699.94	7.4069e-06
							1699.45	3.97274e-05	1699.46	7.6458e-06
							1698.97	4.25665e-05	1698.97	7.8544e-06
							1698.48	4.54767e-05	1698.49	8.0395e-06
							1698	4.84526e-05	1698.01	8.2072e-06
							1697.52	5.14891e-05	1697.53	8.3593e-06
							1697.04	5.45808e-05	1697.05	8.4927e-06
							1696.55	5.77223e-05	1696.56	8.5994e-06
							1696.07	6.09084e-05	1696.08	8.6708e-06
							1695.59	6.4134e-05	1695.6	8.7016e-06
							1695.11	6.73944e-05	1695.12	8.6928e-06
							1694.63	7.06851e-05	1694.64	8.6513e-06
							1694.14	7.40019e-05	1694.15	8.5864e-06
							1693.66	7.73413e-05	1693.67	8.5047e-06
							1693.18	8.07e-05	1693.19	8.4089e-06
							1692.7	8.40754e-05	1692.71	8.2985e-06
							1692.22	8.74653e-05	1692.23	8.1728e-06
							1691.73	9.08678e-05	1691.74	8.0315e-06
							1691.25	9.42818e-05	1691.26	7.8757e-06
							1690.77	9.77065e-05	1690.78	7.7065e-06
							1690.29	0.000101141	1690.3	7.5247e-06
							1689.81	0.000104586	1689.81	7.3318e-06
							1689.32	0.000108042	1689.33	7.1289e-06
							1688.84	0.000111509	1688.85	6.9177e-06
							1688.36	0.000114987	1688.37	6.6995e-06
							1687.88	0.000118478	1687.89	6.4761e-06
							1687.39	0.000121983	1687.4	6.2503e-06
							1686.91	0.000125503	1686.92	6.0254e-06
							1686.43	0.000129039	1686.44	5.8042e-06
							1685.95	0.000132592	1685.96	5.5856e-06
							1685.47	0.000136162	1685.48	5.3649e-06
							1684.98	0.000139751	1684.99	5.1354e-06
							1684.5	0.000143358	1684.51	4.8922e-06
							1684.02	0.000146983	1684.03	4.6358e-06
							1683.54	0.000150627	1683.55	4.3722e-06
							1683.06	0.000154288	1683.07	4.1094e-06
							1682.57	0.000157965	1682.58	3.8541e-06
							1682.09	0.000161656	1682.1	3.6094e-06
							1681.61	0.000165361	1681.62	3.3758e-06
							1681.13	0.000169075	1681.14	3.1529e-06
							1680.65	0.000172796	1680.65	2.9402e-06
							1680.16	0.000176521	1680.17	2.7379e-06
							1679.68	0.000180246	1679.69	2.5468e-06
							1679.2	0.000183966	1679.21	2.3679e-06
							1678.72	0.000187677	1678.73	2.2028e-06
							1678.23	0.000191375	1678.24	2.053e-06
							1677.75	0.000195055	1677.76	1.9201e-06
							1677.27	0.000198712	1677.28	1.8049e-06
							1676.79	0.000202341	1676.8	1.7075e-06
							1676.31	0.000205937	1676.32	1.627e-06
							1675.82	0.000209495	1675.83	1.5608e-06
							1675.34	0.000213012	1675.35	1.5059e-06
							1674.86	0.000216483	1674.87	1.46e-06
							1674.38	0.000219903	1674.39	1.4224e-06
							1673.9	0.000223271	1673.9	1.3936e-06
							1673.41	0.000226582	1673.42	1.3742e-06
							1672.93	0.000229834	1672.94	1.3633e-06
							1672.45	0.000233025	1672.46	1.3585e-06
							1671.97	0.000236154	1671.98	1.357e-06
							1671.48	0.000239219	1671.49	1.3558e-06
							1671	0.00024222	1671.01	1.3522e-06
							1670.52	0.000245156	1670.53	1.3432e-06
							1670.04	0.000248027	1670.05	1.3247e-06
							1669.56	0.000250834	1669.57	1.2923e-06
							1669.07	0.000253578	1669.08	1.242e-06
							1668.59	0.00025626	1668.6	1.1715e-06
							1668.11	0.000258881	1668.12	1.0802e-06
							1667.63	0.000261443	1667.64	9.687e-07
							1667.15	0.000263949	1667.16	8.374e-07
							1666.66	0.0002664	1666.67	6.858e-07
							1666.18	0.0002688	1666.19	5.124e-07
							1665.7	0.00027115	1665.71	3.164e-07
							1665.22	0.000273455	1665.23	9.77e-08
							1664.74	0.000275717	1664.74	-1.429e-07
							1664.25	0.00027794	1664.26	-4.046e-07
							1663.77	0.000280128	1663.78	-6.874e-07
							1663.29	0.000282285	1663.3	-9.917e-07
							1662.81	0.000284415	1662.82	-1.318e-06
							1662.32	0.000286523	1662.33	-1.6656e-06
							1661.84	0.000288613	1661.85	-2.0321e-06
							1661.36	0.00029069	1661.37	-2.4142e-06
							1660.88	0.000292758	1660.89	-2.8081e-06
							1660.4	0.000294823	1660.41	-3.2104e-06
							1659.91	0.000296888	1659.92	-3.6188e-06
							1659.43	0.000298958	1659.44	-4.0315e-06
							1658.95	0.000301037	1658.96	-4.4465e-06
							1658.47	0.00030313	1658.48	-4.8613e-06
							1657.99	0.000305239	1658	-5.273e-06
							1657.5	0.000307368	1657.51	-5.6787e-06
							1657.02	0.000309519	1657.03	-6.0753e-06
							1656.54	0.000311695	1656.55	-6.46e-06
							1656.06	0.000313897	1656.07	-6.8295e-06
							1655.58	0.000316126	1655.58	-7.1804e-06
							1655.09	0.000318383	1655.1	-7.5097e-06
							1654.61	0.000320667	1654.62	-7.816e-06
							1654.13	0.000322978	1654.14	-8.1003e-06
							1653.65	0.000325315	1653.66	-8.3675e-06
							1653.16	0.000327676	1653.17	-8.6243e-06
							1652.68	0.00033006	1652.69	-8.8765e-06
							1652.2	0.000332464	1652.21	-9.1255e-06
							1651.72	0.000334886	1651.73	-9.3677e-06
							1651.24	0.000337324	1651.25	-9.5976e-06
							1650.75	0.000339773	1650.76	-9.8113e-06
							1650.27	0.000342231	1650.28	-1.0009e-05
							1649.79	0.000344695	1649.8	-1.01944e-05
							1649.31	0.000347161	1649.32	-1.03735e-05
							1648.83	0.000349626	1648.83	-1.05519e-05
							1648.34	0.000352087	1648.35	-1.07338e-05
							1647.86	0.000354539	1647.87	-1.09225e-05
							1647.38	0.000356978	1647.39	-1.11212e-05
							1646.9	0.000359401	1646.91	-1.13337e-05
							1646.42	0.000361802	1646.42	-1.15645e-05
							1645.93	0.000364177	1645.94	-1.18178e-05
							1645.45	0.00036652	1645.46	-1.20954e-05
							1644.97	0.000368826	1644.98	-1.23967e-05
							1644.49	0.000371087	1644.5	-1.27194e-05
							1644	0.000373296	1644.01	-1.30608e-05
							1643.52	0.000375446	1643.53	-1.34191e-05
							1643.04	0.000377528	1643.05	-1.37936e-05
							1642.56	0.000379531	1642.57	-1.41835e-05
							1642.08	0.000381447	1642.09	-1.45879e-05
							1641.59	0.000383264	1641.6	-1.50043e-05
							1641.11	0.000384969	1641.12	-1.54295e-05
							1640.63	0.000386552	1640.64	-1.58594e-05
							1640.15	0.000387998	1640.16	-1.62896e-05
							1639.67	0.000389295	1639.67	-1.67162e-05
							1639.18	0.000390428	1639.19	-1.71352e-05
							1638.7	0.000391384	1638.71	-1.75432e-05
							1638.22	0.000392149	1638.23	-1.79365e-05
							1637.74	0.000392709	1637.75	-1.83113e-05
							1637.25	0.000393052	1637.26	-1.86648e-05
							1636.77	0.000393163	1636.78	-1.89954e-05
							1636.29	0.000393032	1636.3	-1.93036e-05
							1635.81	0.000392647	1635.82	-1.95909e-05
							1635.33	0.000391998	1635.34	-1.98583e-05
							1634.84	0.000391076	1634.85	-2.0105e-05
							1634.36	0.000389874	1634.37	-2.03282e-05
							1633.88	0.000388385	1633.89	-2.05247e-05
							1633.4	0.000386607	1633.41	-2.06931e-05
							1632.92	0.000384535	1632.93	-2.08339e-05
							1632.43	0.000382168	1632.44	-2.09489e-05
							1631.95	0.000379508	1631.96	-2.10406e-05
							1631.47	0.000376557	1631.48	-2.11107e-05
							1630.99	0.000373319	1631	-2.11607e-05
							1630.51	0.000369799	1630.51	-2.11919e-05
							1630.02	0.000366006	1630.03	-2.12054e-05
							1629.54	0.000361948	1629.55	-2.12014e-05
							1629.06	0.000357635	1629.07	-2.11805e-05
							1628.58	0.00035308	1628.59	-2.11431e-05
							1628.09	0.000348295	1628.1	-2.10896e-05
							1627.61	0.000343296	1627.62	-2.10202e-05
							1627.13	0.000338096	1627.14	-2.09337e-05
							1626.65	0.000332713	1626.66	-2.08282e-05
							1626.17	0.000327163	1626.18	-2.0701e-05
							1625.68	0.000321465	1625.69	-2.05496e-05
							1625.2	0.000315636	1625.21	-2.0373e-05
							1624.72	0.000309695	1624.73	-2.01709e-05
							1624.24	0.00030366	1624.25	-1.99443e-05
							1623.76	0.00029755	1623.76	-1.96939e-05
							1623.27	0.000291385	1623.28	-1.94192e-05
							1622.79	0.000285182	1622.8	-1.9118e-05
							1622.31	0.000278961	1622.32	-1.87882e-05
							1621.83	0.000272738	1621.84	-1.84288e-05
							1621.35	0.000266532	1621.35	-1.80403e-05
							1620.86	0.000260358	1620.87	-1.76249e-05
							1620.38	0.000254233	1620.39	-1.71852e-05
							1619.9	0.000248173	1619.91	-1.67237e-05
							1619.42	0.000242191	1619.43	-1.62422e-05
							1618.93	0.000236301	1618.94	-1.57414e-05
							1618.45	0.000230515	1618.46	-1.52231e-05
							1617.97	0.000224846	1617.98	-1.46917e-05
							1617.49	0.000219303	1617.5	-1.41547e-05
							1617.01	0.000213897	1617.02	-1.36214e-05
							1616.52	0.000208636	1616.53	-1.30998e-05
							1616.04	0.000203527	1616.05	-1.25933e-05
							1615.56	0.000198578	1615.57	-1.21017e-05
							1615.08	0.000193794	1615.09	-1.16226e-05
							1614.6	0.000189181	1614.6	-1.1155e-05
							1614.11	0.000184741	1614.12	-1.07007e-05
							1613.63	0.000180478	1613.64	-1.0263e-05
							1613.15	0.000176395	1613.16	-9.8455e-06
							1612.67	0.000172492	1612.68	-9.4513e-06
							1612.19	0.00016877	1612.19	-9.0823e-06
							1611.7	0.000165229	1611.71	-8.7394e-06
							1611.22	0.000161868	1611.23	-8.4235e-06
							1610.74	0.000158685	1610.75	-8.1351e-06
							1610.26	0.000155678	1610.27	-7.8749e-06
							1609.77	0.000152844	1609.78	-7.6431e-06
							1609.29	0.000150179	1609.3	-7.4401e-06
							1608.81	0.000147679	1608.82	-7.2666e-06
							1608.33	0.000145339	1608.34	-7.1231e-06
							1607.85	0.000143155	1607.86	-7.0099e-06
							1607.36	0.000141121	1607.37	-6.9274e-06
							1606.88	0.000139232	1606.89	-6.8755e-06
							1606.4	0.000137482	1606.41	-6.8543e-06
							1605.92	0.000135864	1605.93	-6.8639e-06
							1605.44	0.000134374	1605.44	-6.9046e-06
							1604.95	0.000133004	1604.96	-6.9765e-06
							1604.47	0.00013175	1604.48	-7.0794e-06
							1603.99	0.000130605	1604	-7.2133e-06
							1603.51	0.000129564	1603.52	-7.3779e-06
							1603.02	0.000128622	1603.03	-7.5726e-06
							1602.54	0.000127773	1602.55	-7.7967e-06
							1602.06	0.000127014	1602.07	-8.0492e-06
							1601.58	0.000126339	1601.59	-8.329e-06
							1601.1	0.000125744	1601.11	-8.6344e-06
							1600.61	0.000125227	1600.62	-8.9639e-06
							1600.13	0.000124783	1600.14	-9.3152e-06
							1599.65	0.00012441	1599.66	-9.6862e-06
							1599.17	0.000124106	1599.18	-1.00747e-05
							1598.69	0.000123867	1598.69	-1.04786e-05
							1598.2	0.000123694	1598.21	-1.08955e-05
							1597.72	0.000123584	1597.73	-1.13236e-05
							1597.24	0.000123536	1597.25	-1.17605e-05
							1596.76	0.00012355	1596.77	-1.22041e-05
							1596.28	0.000123626	1596.28	-1.26523e-05
							1595.79	0.000123764	1595.8	-1.31031e-05
							1595.31	0.000123965	1595.32	-1.35546e-05
							1594.83	0.000124229	1594.84	-1.40056e-05
							1594.35	0.000124559	1594.36	-1.44552e-05
							1593.86	0.000124957	1593.87	-1.49024e-05
							1593.38	0.000125424	1593.39	-1.53464e-05
							1592.9	0.000125963	1592.91	-1.57864e-05
							1592.42	0.000126577	1592.43	-1.62219e-05
							1591.94	0.00012727	1591.95	-1.66522e-05
							1591.45	0.000128044	1591.46	-1.70767e-05
							1590.97	0.000128904	1590.98	-1.74951e-05
							1590.49	0.000129853	1590.5	-1.79075e-05
							1590.01	0.000130894	1590.02	-1.83143e-05
							1589.53	0.000132033	1589.53	-1.8716e-05
							1589.04	0.000133272	1589.05	-1.91131e-05
							1588.56	0.000134615	1588.57	-1.9506e-05
							1588.08	0.000136065	1588.09	-1.98945e-05
							1587.6	0.000137626	1587.61	-2.02787e-05
							1587.12	0.000139299	1587.12	-2.06581e-05
							1586.63	0.000141089	1586.64	-2.10327e-05
							1586.15	0.000142995	1586.16	-2.14027e-05
							1585.67	0.000145021	1585.68	-2.17685e-05
							1585.19	0.000147166	1585.2	-2.21304e-05
							1584.7	0.000149433	1584.71	-2.24881e-05
							1584.22	0.000151819	1584.23	-2.28412e-05
							1583.74	0.000154327	1583.75	-2.31892e-05
							1583.26	0.000156953	1583.27	-2.35316e-05
							1582.78	0.000159699	1582.79	-2.3868e-05
							1582.29	0.000162561	1582.3	-2.41979e-05
							1581.81	0.000165539	1581.82	-2.45208e-05
							1581.33	0.00016863	1581.34	-2.48362e-05
							1580.85	0.000171831	1580.86	-2.51435e-05
							1580.37	0.00017514	1580.37	-2.54425e-05
							1579.88	0.000178553	1579.89	-2.57331e-05
							1579.4	0.000182068	1579.41	-2.60156e-05
							1578.92	0.00018568	1578.93	-2.6289e-05
							1578.44	0.000189386	1578.45	-2.65518e-05
							1577.96	0.00019318	1577.96	-2.68031e-05
							1577.47	0.00019706	1577.48	-2.70447e-05
							1576.99	0.000201018	1577	-2.72825e-05
							1576.51	0.000205051	1576.52	-2.75248e-05
							1576.03	0.000209151	1576.04	-2.77782e-05
							1575.54	0.000213313	1575.55	-2.80447e-05
							1575.06	0.000217529	1575.07	-2.83209e-05
							1574.58	0.000221793	1574.59	-2.8602e-05
							1574.1	0.000226096	1574.11	-2.88848e-05
							1573.62	0.00023043	1573.62	-2.917e-05
							1573.13	0.000234786	1573.14	-2.94608e-05
							1572.65	0.000239155	1572.66	-2.97612e-05
							1572.17	0.000243528	1572.18	-3.00735e-05
							1571.69	0.000247896	1571.7	-3.03991e-05
							1571.21	0.000252248	1571.21	-3.07388e-05
							1570.72	0.000256575	1570.73	-3.10942e-05
							1570.24	0.000260868	1570.25	-3.14678e-05
							1569.76	0.000265116	1569.77	-3.18619e-05
							1569.28	0.000269312	1569.29	-3.22779e-05
							1568.79	0.000273446	1568.8	-3.27151e-05
							1568.31	0.000277511	1568.32	-3.31707e-05
							1567.83	0.000281498	1567.84	-3.36413e-05
							1567.35	0.000285401	1567.36	-3.41238e-05
							1566.87	0.000289214	1566.88	-3.46157e-05
							1566.38	0.000292932	1566.39	-3.5116e-05
							1565.9	0.000296549	1565.91	-3.5624e-05
							1565.42	0.000300062	1565.43	-3.61393e-05
							1564.94	0.000303469	1564.95	-3.6661e-05
							1564.46	0.000306766	1564.46	-3.71878e-05
							1563.97	0.000309951	1563.98	-3.77173e-05
							1563.49	0.000313025	1563.5	-3.82463e-05
							1563.01	0.000315985	1563.02	-3.87712e-05
							1562.53	0.000318832	1562.54	-3.92874e-05
							1562.05	0.000321566	1562.05	-3.97913e-05
							1561.56	0.000324187	1561.57	-4.02808e-05
							1561.08	0.000326695	1561.09	-4.07563e-05
							1560.6	0.000329092	1560.61	-4.12207e-05
							1560.12	0.000331377	1560.13	-4.16775e-05
							1559.63	0.000333551	1559.64	-4.21288e-05
							1559.15	0.000335614	1559.16	-4.25753e-05
							1558.67	0.000337567	1558.68	-4.30161e-05
							1558.19	0.00033941	1558.2	-4.34496e-05
							1557.71	0.000341143	1557.72	-4.3873e-05
							1557.22	0.000342766	1557.23	-4.42814e-05
							1556.74	0.000344278	1556.75	-4.46689e-05
							1556.26	0.00034568	1556.27	-4.50305e-05
							1555.78	0.000346971	1555.79	-4.53644e-05
							1555.3	0.000348151	1555.3	-4.56726e-05
							1554.81	0.000349219	1554.82	-4.59597e-05
							1554.33	0.000350175	1554.34	-4.62295e-05
							1553.85	0.000351019	1553.86	-4.64831e-05
							1553.37	0.000351751	1553.38	-4.67193e-05
							1552.89	0.000352371	1552.89	-4.69347e-05
							1552.4	0.000352879	1552.41	-4.71267e-05
							1551.92	0.000353275	1551.93	-4.72941e-05
							1551.44	0.00035356	1551.45	-4.74381e-05
							1550.96	0.000353736	1550.97	-4.75604e-05
							1550.47	0.000353802	1550.48	-4.76644e-05
							1549.99	0.00035376	1550	-4.77521e-05
							1549.51	0.000353612	1549.52	-4.78251e-05
							1549.03	0.000353359	1549.04	-4.78841e-05
							1548.55	0.000353002	1548.55	-4.79287e-05
							1548.06	0.000352545	1548.07	-4.79582e-05
							1547.58	0.000351988	1547.59	-4.79728e-05
							1547.1	0.000351335	1547.11	-4.79731e-05
							1546.62	0.000350588	1546.63	-4.79616e-05
							1546.14	0.000349749	1546.14	-4.79415e-05
							1545.65	0.000348821	1545.66	-4.79162e-05
							1545.17	0.000347808	1545.18	-4.78881e-05
							1544.69	0.000346712	1544.7	-4.78579e-05
							1544.21	0.000345537	1544.22	-4.7825e-05
							1543.73	0.000344287	1543.73	-4.77883e-05
							1543.24	0.000342965	1543.25	-4.77485e-05
							1542.76	0.000341576	1542.77	-4.77079e-05
							1542.28	0.000340123	1542.29	-4.76693e-05
							1541.8	0.00033861	1541.81	-4.7634e-05
							1541.31	0.000337043	1541.32	-4.76019e-05
							1540.83	0.000335425	1540.84	-4.75721e-05
							1540.35	0.000333761	1540.36	-4.7546e-05
							1539.87	0.000332056	1539.88	-4.75274e-05
							1539.39	0.000330314	1539.39	-4.75209e-05
							1538.9	0.000328541	1538.91	-4.75285e-05
							1538.42	0.000326739	1538.43	-4.75479e-05
							1537.94	0.000324914	1537.95	-4.75735e-05
							1537.46	0.000323069	1537.47	-4.75986e-05
							1536.98	0.000321209	1536.98	-4.7619e-05
							1536.49	0.000319337	1536.5	-4.76323e-05
							1536.01	0.000317456	1536.02	-4.76385e-05
							1535.53	0.000315568	1535.54	-4.76376e-05
							1535.05	0.000313677	1535.06	-4.76304e-05
							1534.56	0.000311784	1534.57	-4.7618e-05
							1534.08	0.00030989	1534.09	-4.76017e-05
							1533.6	0.000307997	1533.61	-4.75822e-05
							1533.12	0.000306105	1533.13	-4.7559e-05
							1532.64	0.000304214	1532.65	-4.75298e-05
							1532.15	0.000302324	1532.16	-4.74914e-05
							1531.67	0.000300435	1531.68	-4.74413e-05
							1531.19	0.000298544	1531.2	-4.73782e-05
							1530.71	0.000296651	1530.72	-4.73016e-05
							1530.23	0.000294753	1530.23	-4.72116e-05
							1529.74	0.00029285	1529.75	-4.7108e-05
							1529.26	0.000290937	1529.27	-4.69913e-05
							1528.78	0.000289013	1528.79	-4.68618e-05
							1528.3	0.000287075	1528.31	-4.67201e-05
							1527.82	0.000285119	1527.82	-4.65668e-05
							1527.33	0.000283142	1527.34	-4.64015e-05
							1526.85	0.000281142	1526.86	-4.62249e-05
							1526.37	0.000279113	1526.38	-4.6038e-05
							1525.89	0.000277054	1525.9	-4.58434e-05
							1525.4	0.000274959	1525.41	-4.56431e-05
							1524.92	0.000272826	1524.93	-4.54383e-05
							1524.44	0.000270651	1524.45	-4.52286e-05
							1523.96	0.000268429	1523.97	-4.50121e-05
							1523.48	0.000266159	1523.48	-4.47873e-05
							1522.99	0.000263835	1523	-4.45543e-05
							1522.51	0.000261456	1522.52	-4.43156e-05
							1522.03	0.000259018	1522.04	-4.4076e-05
							1521.55	0.000256518	1521.56	-4.38407e-05
							1521.07	0.000253953	1521.07	-4.36134e-05
							1520.58	0.000251323	1520.59	-4.33951e-05
							1520.1	0.000248624	1520.11	-4.31835e-05
							1519.62	0.000245857	1519.63	-4.29747e-05
							1519.14	0.000243019	1519.15	-4.27652e-05
							1518.66	0.000240112	1518.66	-4.25546e-05
							1518.17	0.000237134	1518.18	-4.2345e-05
							1517.69	0.000234087	1517.7	-4.21403e-05
							1517.21	0.000230972	1517.22	-4.19447e-05
							1516.73	0.000227791	1516.74	-4.17613e-05
							1516.24	0.000224547	1516.25	-4.15917e-05
							1515.76	0.000221242	1515.77	-4.14364e-05
							1515.28	0.00021788	1515.29	-4.12959e-05
							1514.8	0.000214464	1514.81	-4.11708e-05
							1514.32	0.000211	1514.32	-4.1062e-05
							1513.83	0.000207492	1513.84	-4.09713e-05
							1513.35	0.000203946	1513.36	-4.09014e-05
							1512.87	0.000200367	1512.88	-4.08554e-05
							1512.39	0.00019676	1512.4	-4.08364e-05
							1511.91	0.000193133	1511.91	-4.08469e-05
							1511.42	0.000189492	1511.43	-4.08879e-05
							1510.94	0.000185843	1510.95	-4.096e-05
							1510.46	0.000182193	1510.47	-4.10636e-05
							1509.98	0.000178549	1509.99	-4.11987e-05
							1509.5	0.000174918	1509.5	-4.13647e-05
							1509.01	0.000171307	1509.02	-4.15604e-05
							1508.53	0.000167723	1508.54	-4.17847e-05
							1508.05	0.000164171	1508.06	-4.20374e-05
							1507.57	0.00016066	1507.58	-4.23201e-05
							1507.08	0.000157194	1507.09	-4.26361e-05
							1506.6	0.00015378	1506.61	-4.29881e-05
							1506.12	0.000150424	1506.13	-4.33768e-05
							1505.64	0.00014713	1505.65	-4.37999e-05
							1505.16	0.000143904	1505.16	-4.42515e-05
							1504.67	0.00014075	1504.68	-4.47246e-05
							1504.19	0.00013767	1504.2	-4.52127e-05
							1503.71	0.000134669	1503.72	-4.57114e-05
							1503.23	0.000131748	1503.24	-4.62188e-05
							1502.75	0.000128909	1502.75	-4.67353e-05
							1502.26	0.000126154	1502.27	-4.72613e-05
							1501.78	0.000123483	1501.79	-4.77968e-05
							1501.3	0.000120895	1501.31	-4.8341e-05
							1500.82	0.000118389	1500.83	-4.88924e-05
							1500.33	0.000115964	1500.34	-4.94505e-05
							1499.85	0.000113617	1499.86	-5.00154e-05
							1499.37	0.000111347	1499.38	-5.05886e-05
							1498.89	0.000109148	1498.9	-5.11712e-05
							1498.41	0.000107019	1498.41	-5.17632e-05
							1497.92	0.000104953	1497.93	-5.23642e-05
							1497.44	0.000102948	1497.45	-5.29743e-05
							1496.96	0.000100997	1496.97	-5.35958e-05
							1496.48	9.90964e-05	1496.49	-5.42327e-05
							1496	9.72405e-05	1496	-5.48889e-05
							1495.51	9.54241e-05	1495.52	-5.55658e-05
							1495.03	9.36417e-05	1495.04	-5.62623e-05
							1494.55	9.18881e-05	1494.56	-5.69761e-05
							1494.07	9.0158e-05	1494.08	-5.77063e-05
							1493.59	8.8446e-05	1493.59	-5.84536e-05
							1493.1	8.67471e-05	1493.11	-5.92203e-05
							1492.62	8.50565e-05	1492.63	-6.00085e-05
							1492.14	8.33693e-05	1492.15	-6.08199e-05
							1491.66	8.16812e-05	1491.67	-6.16556e-05
							1491.17	7.9988e-05	1491.18	-6.25177e-05
							1490.69	7.82858e-05	1490.7	-6.34083e-05
							1490.21	7.65712e-05	1490.22	-6.43298e-05
							1489.73	7.48412e-05	1489.74	-6.52827e-05
							1489.25	7.30933e-05	1489.25	-6.62663e-05
							1488.76	7.13256e-05	1488.77	-6.72786e-05
							1488.28	6.95366e-05	1488.29	-6.83175e-05
							1487.8	6.77257e-05	1487.81	-6.93819e-05
							1487.32	6.58929e-05	1487.33	-7.04718e-05
							1486.84	6.40389e-05	1486.84	-7.15874e-05
							1486.35	6.21653e-05	1486.36	-7.27288e-05
							1485.87	6.02742e-05	1485.88	-7.38949e-05
							1485.39	5.83687e-05	1485.4	-7.50845e-05
							1484.91	5.64524e-05	1484.92	-7.62964e-05
							1484.43	5.45298e-05	1484.43	-7.753e-05
							1483.94	5.26056e-05	1483.95	-7.87855e-05
							1483.46	5.06851e-05	1483.47	-8.00636e-05
							1482.98	4.87738e-05	1482.99	-8.13655e-05
							1482.5	4.68773e-05	1482.51	-8.26938e-05
							1482.01	4.50009e-05	1482.02	-8.40519e-05
							1481.53	4.31497e-05	1481.54	-8.54432e-05
							1481.05	4.13281e-05	1481.06	-8.68747e-05
							1480.57	3.95398e-05	1480.58	-8.83503e-05
							1480.09	3.77873e-05	1480.09	-8.98778e-05
