# Supplementary material for: Alpha-synuclein misfolding as fluid biomarker for Parkinson’s disease measured with the iRS platform
Source: EMBO Mol Med. 2025 Apr 25;17(6):1203–21. doi: 10.1038/s44321-025-00229-z (PMC12162852; doi:10.1038/s44321-025-00229-z)
Supplement: Supplementary file 6 — Source data Fig. 3 [file 44321_2025_229_MOESM6_ESM.xlsx]

## Sheet: Tabelle1
	Figure 3	Source Data
	Panel A	Differencespectrum					Panel B
									1656.0/1623.5-R
	Misfolding - control							group	iRS value
	X	Y					1	misfolding	1.04836
	1725	-0.000332424					2	misfolding	1.06083
	1724.52	-1.95462e-05					3	misfolding	1.03324
	1724.04	-0.000284897					4	misfolding	1.00065
	1723.55	-0.00058181					5	misfolding	1.028
	1723.07	-0.000872089					6	misfolding	1.05514
	1722.59	0.00116					7	misfolding	1.01838
	1722.11	0.00144					8	misfolding	1.00489
	1721.62	0.00171					9	misfolding	1.0514
	1721.14	0.00199					10	misfolding	1.05267
	1720.66	0.00226					11	misfolding	1.05835
	1720.18	0.00253					12	misfolding	1.02326
	1719.7	0.0028					13	misfolding	0.97313
	1719.21	0.00306					14	misfolding	0.812
	1718.73	0.00333					15	misfolding	1.06486
	1718.25	0.0036					16	misfolding	1.0472
	1717.77	0.00388					17	misfolding	1.02946
	1717.29	0.00415					18	misfolding	1.04358
	1716.8	0.00442					19	misfolding	1.02396
	1716.32	0.0047					20	misfolding	1.04587
	1715.84	0.00497					21	misfolding	1.03753
	1715.36	0.00525					22	misfolding	1.02005
	1714.88	0.00553					23	misfolding	0.91795
	1714.39	0.0058					24	misfolding	1.0594
	1713.91	0.00607					25	misfolding	1.0578
	1713.43	0.00634					26	misfolding	1.05138
	1712.95	0.0066					27	misfolding	1.04596
	1712.46	0.00686					28	misfolding	1.01097
	1711.98	0.00711					29	misfolding	1.05461
	1711.5	0.00735					30	misfolding	1.05552
	1711.02	0.00758					31	misfolding	1.07588
	1710.54	0.00779					32	misfolding	1.09454
	1710.05	0.00799					33	misfolding	1.07506
	1709.57	0.00817					34	misfolding	1.06696
	1709.09	0.00834					35	misfolding	1.07034
	1708.61	0.00848					36	misfolding	1.08413
	1708.13	0.0086					37	misfolding	1.10405
	1707.64	0.0087					38	misfolding	1.09037
	1707.16	0.00877					39	misfolding	1.07697
	1706.68	0.00882					40	misfolding	1.1193
	1706.2	0.00883					41	misfolding	1.13576
	1705.71	0.00882					42	misfolding	1.06813
	1705.23	0.00878					43	misfolding	1.06687
	1704.75	0.0087					44	misfolding	1.09172
	1704.27	0.0086					45	misfolding	1.13242
	1703.79	0.00846					46	misfolding	1.08946
	1703.3	0.00829					47	misfolding	1.07194
	1702.82	0.00809					48	misfolding	1.07455
	1702.34	0.00786					49	misfolding	1.13186
	1701.86	0.00759					50	misfolding	1.06981
	1701.38	0.0073					51	misfolding	1.10086
	1700.89	0.00697					52	misfolding	1.10669
	1700.41	0.00662					53	misfolding	1.06678
	1699.93	0.00624					54	misfolding	1.08685
	1699.45	0.00583					55	misfolding	1.07849
	1698.97	0.00539					56	misfolding	1.1044
	1698.48	0.00493					57	misfolding	1.07948
	1698	0.00444					58	misfolding	1.07175
	1697.52	0.00393					59	misfolding	1.08401
	1697.04	0.00341					60	misfolding	1.11113
	1696.55	0.00286					61	misfolding	1.06561
	1696.07	0.00229					62	misfolding	1.17131
	1695.59	0.0017					63	control	1.05457
	1695.11	0.0011					64	control	1.0308
	1694.63	0.000490749					65	control	1.02314
	1694.14	-0.000135406					66	control	1.10824
	1693.66	-0.000772083					67	control	1.11684
	1693.18	-0.00142					68	control	1.10334
	1692.7	-0.00207					69	control	1.13043
	1692.22	-0.00273					70	control	1.10821
	1691.73	-0.00339					71	control	1.12312
	1691.25	-0.00405					72	control	1.08727
	1690.77	-0.00471					73	control	1.07727
	1690.29	-0.00536					74	control	1.07023
	1689.81	-0.00601					75	control	1.13993
	1689.32	-0.00665					76	control	1.10712
	1688.84	-0.00729					77	control	1.09397
	1688.36	-0.00791					78	control	1.10828
	1687.88	-0.00851					79	control	1.08141
	1687.39	-0.00911					80	control	1.10094
	1686.91	-0.00968					81	control	1.10612
	1686.43	-0.01024					82	control	1.11403
	1685.95	-0.01078					83	control	1.12438
	1685.47	-0.0113					84	control	1.08304
	1684.98	-0.0118					85	control	1.06873
	1684.5	-0.01229					86	control	1.10654
	1684.02	-0.01275					87	control	1.09958
	1683.54	-0.0132					88	control	1.07844
	1683.06	-0.01363					89	control	1.07155
	1682.57	-0.01404					90	control	1.1131
	1682.09	-0.01444					91	control	1.13861
	1681.61	-0.01483					92	control	1.07313
	1681.13	-0.0152					93	control	1.07583
	1680.65	-0.01557					94	control	1.10712
	1680.16	-0.01593					95	control	1.10738
	1679.68	-0.01628					96	control	1.07129
	1679.2	-0.01663					97	control	1.11349
	1678.72	-0.01698					98	control	1.11659
	1678.23	-0.01733					99	control	1.07715
	1677.75	-0.01767					100	control	1.12945
	1677.27	-0.01802					101	control	1.22277
	1676.79	-0.01837					102	control	1.30557
	1676.31	-0.01871					103	control	1.2841
	1675.82	-0.01906					104	control	1.21517
	1675.34	-0.01941					105	control	1.14876
	1674.86	-0.01976					106	control	1.16489
	1674.38	-0.02011					107	control	1.14693
	1673.9	-0.02046					108	control	1.16751
	1673.41	-0.0208					109	control	1.36676
	1672.93	-0.02115					110	control	1.19174
	1672.45	-0.02149					111	control	1.21916
	1671.97	-0.02183					112	control	1.20354
	1671.48	-0.02216					113	control	1.35463
	1671	-0.02249					114	control	1.23447
	1670.52	-0.02282					115	control	1.23828
	1670.04	-0.02314					116	control	1.26412
	1669.56	-0.02347					117	control	1.18022
	1669.07	-0.02379					118	control	1.17396
	1668.59	-0.02412					119	control	1.17626
	1668.11	-0.02445					120	control	1.195
	1667.63	-0.025					121	control	1.15727
	1667.15	-0.02505					122	control	1.18933
	1666.66	-0.02535					123	control	1.16779
	1666.18	-0.02595					124	control	1.313
	1665.7	-0.02602					125	control	1.18316
	1665.22	-0.02665					126	control	1.15764
	1664.74	-0.02699					127	control	1.15739
	1664.25	-0.02735					128	control	1.16435
	1663.77	-0.02802					129	control	1.17103
	1663.29	-0.02815					130	control	1.14405
	1662.81	-0.02885					131	control	1.17766
	1662.32	-0.02926					132	control	1.22711
	1661.84	-0.02969					133	control	1.30775
	1661.36	-0.03041					134	control	1.33651
	1660.88	-0.03085
	1660.4	-0.0313
	1659.91	-0.03203
	1659.43	-0.03247
	1658.95	-0.0329
	1658.47	-0.03331
	1657.99	-0.034
	1657.5	-0.03437
	1657.02	-0.03471
	1656.54	-0.03502
	1656.06	-0.03528
	1655.58	-0.0355
	1655.09	-0.03596
	1654.61	-0.03607
	1654.13	-0.03613
	1653.65	-0.03636
	1653.16	-0.03629
	1652.68	-0.03614
	1652.2	-0.03591
	1651.72	-0.03561
	1651.24	-0.03522
	1650.75	-0.03476
	1650.27	-0.03446
	1649.79	-0.03382
	1649.31	-0.0331
	1648.83	-0.03229
	1648.34	-0.03112
	1647.86	-0.03014
	1647.38	-0.02908
	1646.9	-0.02819
	1646.42	-0.02698
	1645.93	-0.02563
	1645.45	-0.02401
	1644.97	-0.02257
	1644.49	-0.02111
	1644	-0.01953
	1643.52	-0.01798
	1643.04	-0.01642
	1642.56	-0.0141
	1642.08	-0.01307
	1641.59	-0.01095
	1641.11	-0.00881
	1640.63	-0.0072
	1640.15	-0.00567
	1639.67	-0.0036
	1639.18	-0.00178
	1638.7	3.93734e-05
	1638.22	0.00159
	1637.74	0.00338
	1637.25	0.00515
	1636.77	0.00689
	1636.29	0.00814
	1635.81	0.00987
	1635.33	0.01131
	1634.84	0.01269
	1634.36	0.01357
	1633.88	0.0152
	1633.4	0.01625
	1632.92	0.01769
	1632.43	0.0183
	1631.95	0.01965
	1631.47	0.02046
	1630.99	0.02126
	1630.51	0.02199
	1630.02	0.02302
	1629.54	0.02343
	1629.06	0.02432
	1628.58	0.02493
	1628.09	0.02549
	1627.61	0.02572
	1627.13	0.02619
	1626.65	0.02663
	1626.17	0.02704
	1625.68	0.0274
	1625.2	0.02801
	1624.72	0.0283
	1624.24	0.0283
	1623.76	0.02851
	1623.27	0.02869
	1622.79	0.02911
	1622.31	0.02896
	1621.83	0.02902
	1621.35	0.02905
	1620.86	0.02878
	1620.38	0.02873
	1619.9	0.02894
	1619.42	0.02871
	1618.93	0.02846
	1618.45	0.02826
	1617.97	0.02803
	1617.49	0.02777
	1617.01	0.0275
	1616.52	0.0272
	1616.04	0.02689
	1615.56	0.02656
	1615.08	0.02621
	1614.6	0.02586
	1614.11	0.0255
	1613.63	0.02513
	1613.15	0.02475
	1612.67	0.02436
	1612.19	0.02397
	1611.7	0.02357
	1611.22	0.02317
	1610.74	0.02276
	1610.26	0.02234
	1609.77	0.02192
	1609.29	0.02149
	1608.81	0.02106
	1608.33	0.02061
	1607.85	0.02015
	1607.36	0.01968
	1606.88	0.0192
	1606.4	0.01871
	1605.92	0.01821
	1605.44	0.01769
	1604.95	0.01716
	1604.47	0.01662
	1603.99	0.01607
	1603.51	0.0155
	1603.02	0.01493
	1602.54	0.01434
	1602.06	0.01375
	1601.58	0.01315
	1601.1	0.01254
	1600.61	0.01192
	1600.13	0.01131
	1599.65	0.01069
	1599.17	0.01007
	1598.69	0.00945
	1598.2	0.00884
	1597.72	0.00823
	1597.24	0.00762
	1596.76	0.00703
	1596.28	0.00643
	1595.79	0.00585
	1595.31	0.00528
	1594.83	0.00471
	1594.35	0.00415
	1593.86	0.00361
	1593.38	0.00307
	1592.9	0.00254
	1592.42	0.00201
	1591.94	0.0015
	1591.45	0.000984822
	1590.97	0.000477351
	1590.49	-2.74437e-05
