# Supplementary material for: Alpha-synuclein misfolding as fluid biomarker for Parkinson’s disease measured with the iRS platform
Source: EMBO Mol Med. 2025 Apr 25;17(6):1203–21. doi: 10.1038/s44321-025-00229-z (PMC12162852; doi:10.1038/s44321-025-00229-z)
Supplement: Supplementary file 7 — Source data Fig. 4 [file 44321_2025_229_MOESM7_ESM.xlsx]

## Sheet: Tabelle1
	Figure 4	Source Data
				1656.0/1623.5-R
		Group	Subgroup	iRS-value
	1	Control	high	1.054
	2	Control	high	1.0308
	3	Control	high	1.02314
	4	Control	inter	1.10824
	5	Control	inter	1.11684
	6	Control	inter	1.10334
	7	Control	inter	1.13043
	8	Control	inter	1.10821
	9	Control	inter	1.12312
	10	Control	inter	1.08727
	11	Control	inter	1.07727
	12	Control	inter	1.07023
	13	Control	inter	1.13993
	14	Control	inter	1.10712
	15	Control	inter	1.09397
	16	Control	inter	1.10828
	17	Control	inter	1.08141
	18	Control	inter	1.10094
	19	Control	inter	1.10612
	20	Control	inter	1.11403
	21	Control	inter	1.12438
	22	Control	inter	1.08304
	23	Control	inter	1.06873
	24	Control	inter	1.10654
	25	Control	inter	1.09958
	26	Control	inter	1.07844
	27	Control	inter	1.07155
	28	Control	inter	1.1131
	29	Control	inter	1.13861
	30	Control	inter	1.07313
	31	Control	inter	1.07583
	32	Control	inter	1.10712
	33	Control	inter	1.10738
	34	Control	inter	1.07129
	35	Control	inter	1.11349
	36	Control	inter	1.11659
	37	Control	inter	1.07715
	38	Control	inter	1.12945
	39	Control	low	1.22277
	40	Control	low	1.30557
	41	Control	low	1.2841
	42	Control	low	1.21517
	43	Control	low	1.14876
	44	Control	low	1.16489
	45	Control	low	1.14693
	46	Control	low	1.16751
	47	Control	low	1.36676
	48	Control	low	1.19174
	49	Control	low	1.21916
	50	Control	low	1.20354
	51	Control	low	1.35463
	52	Control	low	1.23447
	53	Control	low	1.23828
	54	Control	low	1.26412
	55	Control	low	1.18022
	56	Control	low	1.17396
	57	Control	low	1.17626
	58	Control	low	1.195
	59	Control	low	1.15727
	60	Control	low	1.18933
	61	Control	low	1.16779
	62	Control	low	1.313
	63	Control	low	1.18316
	64	Control	low	1.15764
	65	Control	low	1.15739
	66	Control	low	1.16435
	67	Control	low	1.17103
	68	Control	low	1.14405
	69	Control	low	1.17766
	70	Control	low	1.22711
	71	Control	low	1.30775
	72	Control	low	1.33651
	73	PD/MSA	high	1.04836
	74	PD/MSA	high	1.06083
	75	PD/MSA	high	1.03324
	76	PD/MSA	high	1.00065
	77	PD/MSA	high	1.028
	78	PD/MSA	high	1.05514
	79	PD/MSA	high	1.01838
	80	PD/MSA	high	1.00489
	81	PD/MSA	high	1.0514
	82	PD/MSA	high	1.05267
	83	PD/MSA	high	1.05835
	84	PD/MSA	high	1.02326
	85	PD/MSA	high	0.97313
	86	PD/MSA	high	0.812
	87	PD/MSA	high	1.06486
	88	PD/MSA	high	1.0472
	89	PD/MSA	high	1.02946
	90	PD/MSA	high	1.04358
	91	PD/MSA	high	1.02396
	92	PD/MSA	high	1.04587
	93	PD/MSA	high	1.03753
	94	PD/MSA	high	1.02005
	95	PD/MSA	high	0.91795
	96	PD/MSA	high	1.0594
	97	PD/MSA	high	1.0578
	98	PD/MSA	high	1.05138
	99	PD/MSA	high	1.04596
	100	PD/MSA	high	1.01097
	101	PD/MSA	high	1.05461
	102	PD/MSA	high	1.05552
	103	PD/MSA	inter	1.07588
	104	PD/MSA	inter	1.09454
	105	PD/MSA	inter	1.07506
	106	PD/MSA	inter	1.06696
	107	PD/MSA	inter	1.07034
	108	PD/MSA	inter	1.08413
	109	PD/MSA	inter	1.10405
	110	PD/MSA	inter	1.09037
	111	PD/MSA	inter	1.07697
	112	PD/MSA	inter	1.1193
	113	PD/MSA	inter	1.13576
	114	PD/MSA	inter	1.06813
	115	PD/MSA	inter	1.06687
	116	PD/MSA	inter	1.09172
	117	PD/MSA	inter	1.13242
	118	PD/MSA	inter	1.08946
	119	PD/MSA	inter	1.07194
	120	PD/MSA	inter	1.07455
	121	PD/MSA	inter	1.13186
	122	PD/MSA	inter	1.06981
	123	PD/MSA	inter	1.10086
	124	PD/MSA	inter	1.10669
	125	PD/MSA	inter	1.06678
	126	PD/MSA	inter	1.08685
	127	PD/MSA	inter	1.07849
	128	PD/MSA	inter	1.1044
	129	PD/MSA	inter	1.07948
	130	PD/MSA	inter	1.07175
	131	PD/MSA	inter	1.08401
	132	PD/MSA	inter	1.11113
	133	PD/MSA	inter	1.06561
	134	PD/MSA	low	1.17131
